# Supplementary material for: Integrative Assessments on Molecular Taxonomy of Acidiferrobacter thiooxydans ZJ and Its Environmental Adaptation Based on Mobile Genetic Elements
Source: Front Microbiol. 2022 Feb 16;13:826829. doi: 10.3389/fmicb.2022.826829 (PMC8889020; doi:10.3389/fmicb.2022.826829)
Supplement: Supplementary file 1 [file Data_Sheet_1.XLSX]

## Sheet: Figure S1
Fig. S1 Conservative analysis of the repeat sequences (a) and the prediction of RNA secondary structure (b) of proposed CRISPR/Cas systems in Acidiferrobacter thiooxydans ZJ genome.

## Sheet: Table S1
Table S1 AAI values calculated between Acidiferrobacter and other closely related species from Ectothiorhodospiraceae and Acidithiobacillaceae
	Acidiferrobacter thiooxydans ZJ	Acidiferrobacter thiooxydans m-1	Acidiferrobacter sp. SPIII_3	Sulfurifustis variabilis skN76	Sulfuricaulis limicola HA5	Ectothiorhodospira sp. BSL-9	Thioalkalivibrio sulfidiphilus HL-EbGr7
Acidiferrobacter thiooxydans ZJ	1	0.9924	0.9117	0.5295	0.5317	0.4923	0.5018
Acidiferrobacter thiooxydans m-1	-	1	0.9155	0.5301	0.532	0.4929	0.5034
Acidiferrobacter sp. SPIII_3	-	-	1	0.5281	0.53	0.4899	0.4977
Sulfurifustis variabilis skN76	-	-	-	1	0.6358	0.5089	0.5246
Sulfuricaulis limicola HA5	-	-	-	-	1	0.5085	0.5262
Ectothiorhodospira sp. BSL-9	-	-	-	-	-	1	0.638
Thioalkalivibrio sulfidiphilus HL-EbGr7	-	-	-	-	-	-	1
	Acidiferrobacter thiooxydans ZJ	Acidiferrobacter thiooxydans m-1	Acidiferrobacter sp. SPIII_3	Acidithiobacillus ferrooxidans ATCC 23270	Acidithiobacillus ferrivorans SS3	Acidithiobacillus thiooxidans ATCC 19377	Acidithiobacillus caldus ATCC 51756
Acidiferrobacter thiooxydans ZJ	1	0.9924	0.9117	0.5058	0.5083	0.4914	0.501
Acidiferrobacter thiooxydans m-1	-	1	0.9155	0.5057	0.5079	0.4919	0.5031
Acidiferrobacter sp. SPIII_3	-	-	1	0.5042	0.5072	0.4941	0.5023
Acidithiobacillus ferrooxidans ATCC 23270	-	-	-	1	0.8195	0.7465	0.6549
Acidithiobacillus ferrivorans SS3	-	-	-	-	1	0.7313	0.6519
Acidithiobacillus thiooxidans ATCC 19377	-	-	-	-	-	1	0.6581
Acidithiobacillus caldus ATCC 51756	-	-	-	-	-	-	1

## Sheet: Table S2
Table S2 The characteristics of IS families of Acidiferrobacter thiooxydans ZJ.
Family	Name	IS Length (bp)	ORF function	Chemistry
IS110	ISCARN97	1555	Transposase	DEDD
IS110	ISPye27	1351	Transposase	DEDD
IS110	ISMahy7	1383	Transposase	DEDD
IS1595	ISCARN43	1086	Transposase	DDE
IS200/IS605	ISAfe8	1742	Accessory Gene	/
IS200/IS605	ISAba30	1769	Transposase	Y1 (HUH)
IS200/IS605	ISMex34	658	Transposase	Y1 (HUH)
IS200/IS605	ISSoc9	1514	Accessory Gene	/
IS200/IS605	ISCARN6	1856	Transposase	Y1 (HUH)
IS21	ISCARN17	2539	Transposase	DDE
IS3	ISAzo10	1669	Transposase	DDE
IS3	ISAzo18	1471	Transposase	DDE

## Sheet: Table S3
Table S3 Spacer sequences of proposed CRISPR/Cas systems in the Acidiferrobacter thiooxydans ZJ genome
Spacer ID	Sequences
spacer1	ATTCTGGGGACTCACGCCCAACCCTTCCTGCG
spacer2	TCTTTTCCTCCACCGGCTCCAAAGCGGACGAA
spacer3	AACGGGGATCCTGGAGTGGGCCTGGGCACATT
spacer4	CAATGCCGCGCCCAAAAGCGCATCGGGAAGGT
spacer5	GCCAGCGCGCGTCGGTTGTGGCTCATCCACCT
spacer6	CTGCGTGACTGCGAGGGGCTGCGCACGGAGTG
spacer7	CTGCCCATCCTCGAGCGTCTCGGCATGGTGGT
spacer8	CCTTCGTATCGATGGGTGCGTCGTTCCACCTC
spacer9	GACTGGCTCCGCGAGTTGAAGAAGCCCGCGAA
spacer10	GTGCCGTGGTCTTACTCGTCGTCGCGGTCTTT
spacer11	CAGGTCGCGGCGCATCGGCGGCGGGTGCGGGC
spacer12	GACTCGAGACCCGGCTGGCCCGTCAATGGCCG
spacer13	GTCCAAAACATCTTCGGTATCATCGAGTCGCT
spacer14	TCGCGGAGATCGAAGTGGAATAGCCCTTGACA
spacer15	ATGCAGGTTCGTTTGAAGGTGTTTGAGGTTAT
spacer16	GCCATCTTTGGCCTAGGCAAGTTCCTCATGAA
spacer17	GCGGGTGCCAGCCCCGCTGCTTATCCCAATAA
spacer18	TGTGCCAGCCACGCGGCGACCATAAAAACGGA
spacer19	CAGCTCGATGGTGGGATCGTGCGGCACCCCCA
spacer20	TGGCCGCCAATGCCGTGATAGACGAGCCTCTA
spacer21	TAAGTGAGGTCATTTCCTGCGCGGGGTTGCTG
spacer22	GTGAATATCTCGGCGGCGACCTATCCCTTTGC
spacer23	TTAAACCCATTTAGTGGCATGATTTAGCTCCT
spacer24	TACAACTCGACACTCTGGTTGTTTGACATTCG
spacer25	GCGGTCCACAAGGCCATCGAGCTCGACCTTGA
spacer26	AGACCTGAATGATTAAGTACCGACATACCGCA
spacer27	TGGTTTGCCACTTTAAACTGGCGCTTGTACTT
spacer28	CTTAAAGTTGCGCGACTGCTTCAAATCATCCA
spacer29	GCGATTGTTGTGATGTCTGCCGATCCTTGGGA
spacer30	GCATAGATGCAGTTCTCCCGTATCCGTCATGT
spacer31	GACGAGGCGGAGGCCAAAGCCCAGCTTCTAACA
spacer32	TCATCCCGGAACCGCTTGACGCTGCGCGGGTA
spacer33	AAAGAGGCCTTCGTCCATGCCGGCCGCGTCCA
spacer34	ACACGACCGAGATTCAGACGCTTCTCACCTAT
spacer35	ACTACCAGGCCGGCGGCGGCGCATTGCAGGCA
spacer36	TCCCTGATCGCCGATATTCAAGCTGTCGCCCA
spacer37	CTTACGGCGGTGCCGGCTACTTCGCAGGCTATG
spacer38	CCGCCGTTGCACAACTTCGCAAAGCACCCAGC
spacer39	CTCCGACGGGGCTCCTCCTATCTCCACACCAG
spacer40	CCGCTCCCGGCTCCGGATGCGCTGCTGCTGCT
spacer41	ACTTTACCGCGCGTTGCGGTCACGACTTTCAC
spacer42	CAGGCGGAATTGCAAAAGCCGGGATACTCAGT
spacer43	ATACCGTGAGAGGCACGACGCGCCGATAATCA
spacer44	TGCCAGTGGTCATAGCCGAAAGTCGGGCCAAA
spacer45	ACCTGGGACGGGCTGAGCTTGGTCCACCCATC
spacer46	GGTACGTCCTCGAGTTCCTATCGCGCCTCTTC
spacer47	CCTGGGCATGCCCACAGTGTATTGGTGCTGTT
spacer48	ACCCCGATCAGCATATGGACCGCCTTATCATA
spacer49	GTCGTTGTCTGGCGCCCGATGCCGATTGAATT
spacer50	TATGTATTGTGGCGCGTGTTGCGTATCGTTAT
spacer51	TCCGGGCTTACAGTCGCCGGCGCCCGCTCATA
spacer52	AGCCCACAGCGTCCGGCCTTGTACTCGTTGCA
spacer53	AAGCCGTTAGGCGTCCGTCTGTATCGTCCGTA
spacer54	GAGGAGATGGGTTTGCAGAGTGAGCTTCATAT
spacer55	GTCTATCGTGACGCCTTCGGGTACTGCGTCTA
spacer56	CCGCCTCCTCAGTCTTCTCTGTAAACCAATCG
spacer57	TCTGCCCTCCGGCGGGCCGTCAAGCGGCGGAA
spacer58	TATAGGGCCGACGTGCGCAGAGCGACACGGCA
spacer59	GATGCCGCCGTGGTCTTATCCACTGAGTATCC
spacer60	ATCCGCTAGCGGATACACGGACGCCACCGAGTG
spacer61	GTAATCATAGCCGCTAAAGCCGGGGCCCTTTC
spacer62	GAGCACGGCTTCGTCCTCGGGCGACCAGTGGG
spacer63	GAGAAACTCGCGAATGTTCATCAGCGCCTCCG
spacer64	AAGTACCGTTCGTCGGGGAGAGAAAAAAGATA
spacer65	GCTTCCGCGCCTCTGCATAACATTCCTCAAGA
spacer66	GATAAGGACCCCGCGCGATTGATAGACTAGAC
spacer67	TGGTAGGGGGGCCACTGAACGCCGGGGCGAAT
spacer68	CACACGCACGTCCCACCGGGCGCAGACCGCCAG
spacer69	ATGATGTTCCAGATGTTGATTCCTACCACGCC
spacer70	CAGTATGACGAGCTGACGAGCGAGTTCCATGA
spacer71	GTGGGGATCGGCCGGGCCGTGGCGTCGATTAT
spacer72	GTAACCTTGTTCTCCTTAACGCGCTACGACAT
spacer73	CTCCGCCTCGCGCAGCCCGATCTCGTCGAGCA
spacer74	ATTGTACGCGATGACAAACACCACGGCGACGA
spacer75	TGCCGGAGAAGCAGCGCAAACGGTTCCTGGAA
spacer76	AAGGCCCGACCTCGGATGTAGTAGTGATTGAC
spacer77	GATTTCGATTGTCGCAGTCACCGGACGAATCC
spacer78	GATGCCACATGATCCGTCGCTTGATCTTATGC
spacer79	CCCGGTTGCGGCGATCAGCGTGTAGCGTTGCA
spacer80	GATTGCGGTCGCGCGTTGGGCGGCGTTGCGCA
spacer81	CAGCGGATAGCGCACGGACGGGCGCCGTTTAC
spacer82	AGGAAGCCACGCTTATCAGCCGAGCGCCCGCA
spacer83	CAGATGGGATACCCGATCGAGCGCCGGATGAA
spacer84	TAGGCTGACCGCATGTTATCTGAACCGATAGC
spacer85	TTTGCGGGAATCTTGGAAGGTTTGAAGATGCT
spacer86	TACCTCGTGGGCGCGCAGACCTGGTGCATCGT
spacer87	AGCCACCGCTGGAATTCGCCCGAGGACGCATT
spacer88	ACGGGGCCGACCTGCGCGGGGCCGACCTGTAC
spacer89	CGCCTTGCAGTACCGCTTGCTCGGAGATGATC
spacer90	GTCAATACCGGGCTCGCCGGGATGGGCGACGC
spacer91	CTGCGCGAGCGCCTGGCGATCGGCCGCGGTCT
spacer92	TACGTTCGCCAGGGTTGGCGGCCTGTTCTCCA
spacer93	GGTATGGCGAGGCAGCGCCAGAGCCCTCCTGC
spacer94	GGAGGCCCGGCTGCGCGGCGAGTTGCGCTTCGA
spacer95	GCGCCCAAGCCGACCGAAAGCACCGCCGGTAG
spacer96	TCGCGCGCGAAGCCATCATCGCCAAGATGTTT
spacer97	GCACCTACGACCGCGTAAACATCCGCCCCGAC
spacer98	GTTGCGCCCACACCTGATGCATGGCTCGTCGC
spacer99	GAAGCCCGCGCTAAGGCCGAAGCCGACGCGCA
spacer100	GTTCAAGGCCGAGTTTCAGTTGATCCCTCTGT
spacer101	GACTCGGTGGTGCATGGGATGACCGAGCTATT
spacer102	GAGGGCGTGCTGTTGACCGAGACGGTGCTAAA
spacer103	GTTATCATCGCGTTGTAATGGAGCAATTTGTC
spacer104	GTTATCATCGCGTTGTAATGGAGCAATTTGTC
spacer105	TCACAGATCGATCGGCTGATCGTGGACCGCCA
spacer106	GCCTTCACATTGGCGAAGCAGGCTGCGTTCTC
spacer107	GCTCGCGATCCCGCCTGATCCACCGCCGAAAC
spacer108	GAGCGGATAGCGCACCGACGGGCGCCGTTTAC
spacer109	GCCTTCACATTGGCGAAGCAGGCTGCGTTCTC
spacer110	TTGGAAGGCGCACACGGCAACCGGGCCAGCCC
spacer111	ATTATGACGCGCTGGCACGAGGATGATCTCGT
spacer112	CTCGACAGACCGGCGACCTGCGGCTTCTGGCT
spacer113	ATGACTCCACCGATGGCGTTTCTGGCCTTATT
spacer114	ACCGGGCTCTTGCCGGCTGTCACGACGCCGATGGCG
spacer115	TACCGGAACAACTGGCCGTGTACGTTTACGAA
spacer116	CGCGCCGCCGCCTTGTAAGCCGGGCCCCGGCG
spacer117	ATGTGGACCTCTCCGAAGTCACCTTTAACGCA
spacer118	GCGGCCACATCGGGCGCGGCGCTCTACGAGAA
spacer119	GGATAGGCTGGATTCGTCTAGGGCCTCCTCAA
spacer120	AGAACTGCCACCGGGTGTCACTCCATGGATAT
spacer121	TTGCCCTCCGGCTTTAGCTGCTCGCTGATCTC
spacer122	GTAGTTCCATCAGTCCTCCAGCCGCGCCCGTT
spacer123	GGCACGACCATAGGCGGCTATCGGTACGGTGC
spacer124	GAGATTACGCGAGCCCGGAACGACCATAAGCC
spacer125	TGGTAGGCTGGGCCGGGCGGCGGCGGGGGGTT
spacer126	AGCTTGCGTGGGTCTTGCTGCGCTTTGCCAGC
spacer127	ATGGCAAAGGAAAAGAAGAAGAAGGAAAGCAT
spacer128	AGACCGCCACGCCACCAAAGGTCGTCAAGAAA
spacer129	CGCCCGCTTTCCCGCTATAGAGGATGACATAT
spacer130	ATAATGCTAACACAGCAAACGTCATCGGATCG
spacer131	TCTATGATACCCCTGGGCACTGTCCCCGATTG
spacer132	AAAAGGCGCCGCGTTTCCATAGTTAGTTTATT
spacer133	AATCCTCCGATACTCCGCCTCGCGCTCACCCA
spacer134	GCTTTCCCATCCATACGGAAATGGCGCGACGT
spacer135	GCTTTGTTCTTTGCCTTCCTGGTTTATGTGGT
spacer136	GGTTTGAAGATGCTGGAAGGTAAGGGGATGAT
spacer137	CTGCGCGCCGCAATGACCGGAGATCGTTTCGT
spacer138	CACCCAAGCCGCCAATCCTATCGACTGAATGA
spacer139	ATAAAAAAAGACCCCCGAAGGCGCCTGTGTGT
spacer140	ATGTTTCGACGGATACCGCGACCCACGGGCGC
spacer141	GAAGCCAAGGCACGCGCCGAAGCCATCGCCCA
spacer142	AAGACCACCGAGCCCACCGAGCCTTTAGTCGC
spacer143	AAGACCACCGAGCCCACCGAGCCTTTAGTCGC
spacer144	AACGTCACAGAGGTCGACTTCACGGGCTCATAC
spacer145	GTCTTGGCGGGAGAGGTAGGTCATAAATTTGT
spacer146	TACATGAACCTCTCTCAAGCCCCGTTTCCCAC
spacer147	TTTCTCTTTCGGTTTATGGTAACAGCCGACTA
spacer148	GTTCGTCAGCCCCTCGAGGGCCGCGAACAGAT
spacer149	CTGGCCGAGATACCGAAGGCGAACGTCACAGA
spacer150	GTCAATAGCCGCCCGATCTTTCTTGCGCGAGT
spacer151	TCGAGCCAGGCGCTCATCTTCGCCTCGTGACA
spacer152	ATGCCGCTCGTGGATGGCGAGGATCAGTATGT
spacer153	GAGACGAACACGCACACCTACTCGGCGACGGA
spacer154	GTGACCAACTGCTGGTAGAGAGAGCCGATGTC
spacer155	CCCGGCTGCGGCGATCAGCGTGTAGCGTTGCA
spacer156	TGGGTGAACCACGGGCCGTCCGGTTCCTGGCT
spacer157	AAGCACAGCGGCGGAAAGCCGTCCGTCAGTGA
spacer158	CGAGCCGCATCCTTGGCTCTTGCGCCCAGCAT
spacer159	CAGATTGGCCCCGTACAGATTGGCCCCGTACA
spacer160	TTGGTCGCATCCGCATGAATCCGGCCCATTTT
spacer161	TCAATGCAGGGTCGCTTGGGAGGGAGCCGCAC
spacer162	CGTGCGCGGCACCCAGCGGGCGCCGCATCGGA
spacer163	GGGGCCAATCTGCGCGAGGCCAATCTGTACGG
spacer164	CTGCGCGGGGCCAAAATCCGAGACGAAATCAC
spacer165	ACCAGCATCATCGAGGTGACACCGAGCTGCCG
spacer166	GAGCGCGCTACCAATGGTGCGGTCACCCGCGA
spacer167	GAATGGTCTTGGCCTTGTGGGCGTAGGCTCGT
spacer168	TGGCAGACAGAGCAGGGCGGTACTTATTTTGC
spacer169	AGGCCGTGGCGCGCTGGAACGCGGCATAAGAT
spacer170	ATCTGGCCGAAAGGGGGAACTAGGAGCCCGGC
spacer171	GAAAATCACAGCTAGCATCCTTGACTCTCAGT
spacer172	GTCCACCAGGACGGTGACGGCGGGGTTGGTCT
spacer173	ACTGAGATGCCCGCCGATCAGGCCGAGCGCTG
spacer174	TGTGGCGCGCCAGACCCACAAGGTCGGCGGTC
spacer175	TCGTGGTGCTCCGGGTCCAAAACAGCCAACGC
spacer176	TCGGCACGAACCTTCTGGCCGGTGGGGTTCTG
spacer177	GCACTGACTGACCGCGACGTGATGATCGCGAA
spacer178	GCCGCGTCGTCATCCGAGTGGGCCGCCGCATA
spacer179	TAAAGGGCTGGCCCGCGCGCATCCGAAGGTGT
spacer180	AACCAGCCGTCCTGGCCGCTGGCGTAGCCTAT
spacer181	CATAACAAAAGTTAACGTCAGACAACGGACAA
spacer182	TTTCCCATGTCGGTAGAACCGAACGGCGATGA
spacer183	CCACACGCCCCCTGCGGAACCGTGCTACTCGT
spacer184	ACAGCCTTCTACCCGGCATGCCAGGAGTGAGT
spacer185	TCCGCAAATTCGATTAAGGCGGCGCGATCACT
spacer186	TGTGGATCGCTTGAGATTGCTTTCACGTCTTT
spacer187	GTTATACCCGGTGGATCATCGCCGGTGGGGTG
spacer188	GGCGACTTTTGAGCCGGAATGATCTGCCGAGT
spacer189	CCGTACCTTTGGGGCGGCGGGGCGCTGGCCGT
spacer190	CCGATCACGCTGATAAACGCCGCGACTCAGAC
spacer191	ATGAGGTGACGCCCAGCGAGAGGTCCCCGGTT
spacer192	GTGGTAGTGTAGGCAGCCGCAGAGCCGAAGAC
spacer193	TCGGAAGCGGCCGGGGCCGGGGCGGGGGCAGC
spacer194	GTCCCGTGCGGCCCACACGCGTGGTGCTGACA
spacer195	AAGGCCGCTAGCTGATTTTGGGCGTTGGTCAA
spacer196	GCCACGGATGCCGCATCGGACATTTCGAAAGC
spacer197	GATGGAGCCATGGAGAGGCTCCTACAACGGAA
spacer198	GCTGGGCGTCACCTCATCAGCGCGGAGGGACG
spacer199	GTGGACTCGCCCGGGGCGCCGGCGAAGGCGGC
spacer200	GGACTATGCCTCTGCGACTGGCCATTTAAGCT
spacer201	GTCGCCGCCATGAGCGTGTACCGTTGCAGATA
spacer202	TCGCGGTGCCCGAGGGCAGGTAGCGTGTCTCG
spacer203	GCTATCGAGTTTTTCCACGGAATCGGCCCTCT
spacer204	AGGCGGCTGTAATCCGGTGCCCGCGACGCGGA
spacer205	CAATATCCTCCGCATCACTCTTCACCCTCATC
spacer206	ACAAACCTTCTTGGTCAGGTGCAGCTTGAGTT
spacer207	CGGTGCCGGTCCTGCAAAACTCTGCTCAAGCT
spacer208	AGCATAGCGACCGCCTGGGCAAACTTGGACGC
spacer209	CAGACGACGCTCTCTGCCGCCGCAACGTCCAC
spacer210	TGCGCGACAGTGCCTTCCTGTCCCCTCAAAAC
spacer211	CCTATACGTCTGGCGAAATCCTGACGGCGCAG
spacer212	GTGCATCGGCGGCGTTCAGGTCGTGCGGAATC
spacer213	GTCACACCGGCGGCATTGGTGAAGCTGATATT
spacer214	GAGTCGGGCTTTCACGCATGCGAAAATCCGTG
spacer215	GGATGCCATCACCTTCACTACGAGCCCGAAAC
spacer216	TTACTAGTCTGCCACCCGCCGCCATCCTTCAG
spacer217	TCTATCACGTCATCAAGCGGGCCGTGGTCGAT
spacer218	ACGCTTATCCGACCAAAAGACGGATGTACAAC
spacer219	GTTATGCCCTGCGGGCGCCAGTTCCAGCCAGC
spacer220	ATCACGTCATGGGCGTCTTCGCCGAGCTGTAC
spacer221	TACATCCGAGTATTTCCAGTGGGCATTCGACTG
spacer222	GCGGCGCCCTGGGAGCGCGCCGATTGGGTCAT
spacer223	CGCGCCGAGCCCGCGCCCGACGGCACCAACAA
spacer224	CTCGGCGTGGGGTTCGTCGGCGTAGGCCTCGA
spacer225	AGACCGTGGCGCGCTATGATGCGGTCAAATGT
spacer226	GCGCTGTATTGCTCGCGGGTCCTCTGCGCCTT
spacer227	CGGTCCTGCCAACGCAGGATGGCACGCGCTAC
spacer228	CCGGTCCTCTCTCAAACGGTGCTCGTTATCAT
spacer229	GGGCAGGCTGCACGGTTCCTTGAGCAAGCCGTA

## Sheet: Table S4
Table S4 The 85 prophage regions predicted in the Acidiferrobacter thiooxydans ZJ genome
CandidateID	Start	End	Length	Category	Score	Closest_phage	Gene_number
Candidate_1	13619	50996	37378	Inactive	0.01	Acidithiobacillus phage AcaML1	33
Candidate_2	71114	90713	19600	Inactive	0.03	Mycobacterium phage Godines	20
Candidate_3	128014	139602	11589	Inactive	0.03	Streptococcus phage phiSC070807	13
Candidate_4	145055	162873	17819	Inactive	0.01	Mycobacterium phage Jaan	22
Candidate_5	283091	293840	10750	Inactive	0.02	N/A	13
Candidate_6	281535	303320	21786	Inactive	0	Shigella phage 75/02 Stx	25
Candidate_7	360941	373793	12853	Inactive	0.02	Moraxella phage Mcat3	13
Candidate_8	431734	447826	16093	Inactive	0.15	Mycobacterium phage Sheila	14
Candidate_9	447911	458199	10289	Inactive	0.02	Morganella phage IME1369_01	10
Candidate_10	564683	584988	20306	Inactive	0.01	Pseudomonas phage YMC11/02/R656	14
Candidate_11	612944	641613	28670	Inactive	0.34	Pseudomonas phage vB_PaeP_Tr60_Ab31	29
Candidate_12	632070	651802	19733	Ambiguous	0.52	N/A	20
Candidate_13	666541	682104	15564	Ambiguous	0.55	Mycobacterium phage FlagStaff	15
Candidate_14	744985	762027	17043	Inactive	0.02	N/A	9
Candidate_15	757157	783856	26700	Inactive	0.01	Mycobacterium phage Kimona	25
Candidate_16	969487	991627	22141	Inactive	0.01	Arthrobacter phage Piccoletto	22
Candidate_17	980633	1007456	26824	Inactive	0.01	Mycobacterium phage Klein	29
Candidate_18	1025881	1044240	18360	Inactive	0.02	Pseudomonas phage PAJU2	17
Candidate_19	1088750	1101891	13142	Ambiguous	0.51	Pseudomonas phage phi297	16
Candidate_20	1130726	1158043	27318	Inactive	0.04	Pseudomonas phage phi297	27
Candidate_21	1157877	1176123	18247	Inactive	0.02	Erwinia phage vB_EamM_Kwan	16
Candidate_22	1179048	1209869	30822	Inactive	0.01	Morganella phage IME1369_01	30
Candidate_23	1215929	1231206	15278	Inactive	0.01	Salicola phage SCTP-2	16
Candidate_24	1245081	1261305	16225	Inactive	0.01	N/A	11
Candidate_25	1301000	1325262	24263	Inactive	0	Moraxella phage Mcat19	20
Candidate_26	1320388	1334254	13867	Inactive	0.1	Morganella phage IME1369_01	12
Candidate_27	1351501	1361979	10479	Inactive	0.01	Mycobacterium phage TreyKay	11
Candidate_28	1375561	1387436	11876	Inactive	0.04	Pseudomonas phage PAJU2	9
Candidate_29	1408949	1432876	23928	Inactive	0.08	Salicola phage SCTP-2	25
Candidate_30	1424970	1450107	25138	Inactive	0.02	Acidithiobacillus phage AcaML1	22
Candidate_31	1467592	1489144	21553	Inactive	0.07	N/A	23
Candidate_32	1488616	1513492	24877	Inactive	0.02	Streptomyces phage ToastyFinz	23
Candidate_33	1503122	1523312	20191	Inactive	0.17	Streptomyces phage ToastyFinz	22
Candidate_34	1502494	1540063	37570	Inactive	0.11	Streptomyces phage ToastyFinz	35
Candidate_35	1549352	1563672	14321	Inactive	0.19	Morganella phage IME1369_01	17
Candidate_36	1616545	1629787	13243	Inactive	0.08	Saccharomonospora phage PIS 136	11
Candidate_37	1640827	1657480	16654	Inactive	0.12	Bordetella phage vB_BbrM_PHB04	17
Candidate_38	1692983	1722869	29887	Inactive	0.09	Ralstonia phage phiRSL1	28
Candidate_39	1743410	1762940	19531	Inactive	0.03	Streptomyces phage Verse	18
Candidate_40	1777803	1793194	15392	Inactive	0.12	Wolbachia endosymbiont wVitA of Nasonia vitripennis phage WOVitA4	13
Candidate_41	1779068	1802004	22937	Inactive	0.15	N/A	23
Candidate_42	1785976	1800273	14298	Inactive	0.12	N/A	16
Candidate_43	1793005	1825025	32021	Inactive	0.1	Pseudomonas phage DVM-2008	35
Candidate_44	1825560	1836273	10714	Inactive	0.01	N/A	10
Candidate_45	1857459	1902305	44847	Inactive	0	Burkholderia phage KS9	42
Candidate_46	1881730	1905947	24218	Inactive	0.01	Pseudomonas phage Phabio	27
Candidate_47	1911127	1942670	31544	Inactive	0.02	Gordonia phage Bantam	30
Candidate_48	1961365	1981421	20057	Inactive	0.01	N/A	18
Candidate_49	1996845	2022317	25473	Inactive	0.01	Serratia phage 2050HW	26
Candidate_50	2057590	2096924	39335	Inactive	0.03	Pseudomonas phage Phabio	37
Candidate_51	2125245	2159793	34549	Inactive	0.02	Mycobacterium phage Nigel	28
Candidate_52	2144522	2173034	28513	Inactive	0.01	Caulobacter phage Ccr34	24
Candidate_53	2190047	2210711	20665	Inactive	0.01	Synechococcus phage S-CAM3	16
Candidate_54	2206111	2233238	27128	Inactive	0	Moraxella phage Mcat3	21
Candidate_55	2214415	2233780	19366	Inactive	0	Moraxella phage Mcat3	15
Candidate_56	2272702	2291814	19113	Inactive	0.15	Moraxella phage Mcat6	21
Candidate_57	2283916	2300694	16779	Inactive	0.24	Pseudomonas phage PAJU2	18
Candidate_58	2336897	2370771	33875	Inactive	0.03	Pseudomonas phage PaBG	34
Candidate_59	2396254	2423317	27064	Inactive	0.02	Vibriophage phi-pp2	26
Candidate_60	2394610	2413244	18635	Inactive	0.09	Mycobacterium phage Phrann	15
Candidate_61	2411221	2424015	12795	Inactive	0.01	Vibriophage phi-pp2	14
Candidate_62	2418131	2441132	23002	Inactive	0.01	Mycobacterium phage Unicorn	21
Candidate_63	2515767	2528857	13091	Inactive	0.22	Roseobacter phage DSS3P8	14
Candidate_64	2514870	2536043	21174	Inactive	0.21	Roseobacter phage DSS3P8	19
Candidate_65	2566742	2591125	24384	Inactive	0.01	Morganella phage IME1369_01	27
Candidate_66	2596766	2616863	20098	Inactive	0.02	Aeromonas phage CC2	22
Candidate_67	2606783	2631189	24407	Inactive	0.02	Pseudomonas phage PaBG	21
Candidate_68	2615492	2625543	10052	Inactive	0.05	Pseudomonas phage PaBG	7
Candidate_69	2699478	2714431	14954	Inactive	0.01	Sphingomonas phage PAU	12
Candidate_70	2742940	2767715	24776	Inactive	0.02	Streptomyces phage mu1/6	27
Candidate_71	2809186	2834572	25387	Inactive	0	Mycobacterium phage Tortellini	26
Candidate_72	2838880	2854356	15477	Inactive	0.01	Streptomyces phage BRock	18
Candidate_73	2901404	2920233	18830	Inactive	0.05	Moraxella phage Mcat4	16
Candidate_74	2931266	2973882	42617	Inactive	0.04	Streptomyces phage Chymera	42
Candidate_75	2980689	3021121	40433	Inactive	0.01	Pseudomonas phage phi3	37
Candidate_76	2991202	3025313	34112	Inactive	0.01	Pseudomonas phage phi3	30
Candidate_77	3035311	3050875	15565	Inactive	0.09	Mycobacterium phage Island3	13
Candidate_78	3054934	3075588	20655	Inactive	0	N/A	15
Candidate_79	3082137	3116790	34654	Inactive	0.01	Arthrobacter phage Abidatro	26
Candidate_80	3111132	3153842	42711	Inactive	0.01	Mycobacterium phage DarthP	44
Candidate_81	3173600	3196587	22988	Inactive	0.01	N/A	16
Candidate_82	3217450	3244059	26610	Inactive	0.01	Morganella phage IME1369_01	28
Candidate_83	3227922	3250883	22962	Inactive	0.01	Morganella phage IME1369_01	26
Candidate_84	3244694	3271131	26438	Inactive	0.12	Bacillus phage 0305phi8-36	24
Candidate_85	3274981	3288288	13308	Inactive	0.01	Mycobacterium phage Hosp	15

## Sheet: Table S5
Table S5 CDS information contained in the predicted prophage region and its annotation function
Candidate	Fragment	CDS in the candidate fragment (from NCBI)	NCBI_nr	Pfam	InterPro
Candidate_1	15	lcl|CP080624.1_cds_UEN99827.1_13 [locus_tag=A9R16_000070] [protein=oxidative damage protection protein] [protein_id=UEN99827.1] [location=14377..14652]	putative DNA directed RNA polymerase II largest subunit	Bacterial Fe(2+) trafficking	Fe(II) trafficking protein YggX
	16	lcl|CP080624.1_cds_UEN99828.1_14 [locus_tag=A9R16_000075] [protein=dienelactone hydrolase family protein] [protein_id=UEN99828.1] [location=complement(14661..15386)]	hypothetical protein SANTOR1_0150	Dienelactone hydrolase family	Dienelactone hydrolase
	17	lcl|CP080624.1_cds_UEN99829.1_15 [locus_tag=A9R16_000080] [protein=radical SAM protein] [protein_id=UEN99829.1] [location=complement(15432..16805)]	putative ELP-3 histone acetyl transferase	Radical SAM superfamily	Radical SAM
	18	lcl|CP080624.1_cds_UEN99830.1_16 [locus_tag=A9R16_000090] [protein=hypothetical protein] [protein_id=UEN99830.1] [location=complement(17650..17904)]	hypothetical protein PSSM2_213	#N/A	#N/A
	19	lcl|CP080624.1_cds_UEN99831.1_17 [locus_tag=A9R16_000095] [protein=HigA family addiction module antidote protein] [protein_id=UEN99831.1] [location=complement(18088..18360)]	putative XRE family plasmid maintenance system antidote protein	Helix-turn-helix	Cro/C1-type helix-turn-helix domain
	20	lcl|CP080624.1_cds_UEN99832.1_18 [locus_tag=A9R16_000100] [protein=transposase] [protein_id=UEN99832.1] [location=complement(18405..19103)]	#N/A	#N/A	#N/A
	21	lcl|CP080624.1_cds_UEN99833.1_19 [locus_tag=A9R16_000105] [protein=hypothetical protein] [protein_id=UEN99833.1] [location=complement(19193..19471)]	putative baseplate tail tube initiator	#N/A	#N/A
	22	lcl|CP080624.1_cds_UEN99833.1_19 [locus_tag=A9R16_000105] [protein=hypothetical protein] [protein_id=UEN99833.1] [location=complement(19193..19471)]	hypothetical protein phig1ep52	#N/A	#N/A
	23	lcl|CP080624.1_cds_UEN99834.1_20 [gene=tnpA] [locus_tag=A9R16_000110] [protein=IS200/IS605 family transposase] [protein_id=UEN99834.1] [location=complement(19557..19970)]	transposase	Transposase IS200 like	Transposase IS200-like
	24	lcl|CP080624.1_cds_UEN99835.1_21 [locus_tag=A9R16_000115] [protein=type II toxin-antitoxin system RelE/ParE family toxin] [protein_id=UEN99835.1] [location=complement(20055..20333)]	plasmid maintenance system killer HigB	RelE-like toxin of type II toxin-antitoxin system HigB	Toxin HigB-1
	25	lcl|CP080624.1_cds_UEN99836.1_22 [locus_tag=A9R16_000120] [protein=hypothetical protein] [protein_id=UEN99836.1] [location=complement(20453..20662)]	putative 0.6B protein	#N/A	#N/A
	26	/	hypothetical protein PPEV_gp186	#N/A	#N/A
	27	lcl|CP080624.1_cds_UEN99837.1_23 [locus_tag=A9R16_000125] [protein=DNA repair exonuclease] [protein_id=UEN99837.1] [location=21059..22321]	recombination exonuclease	Calcineurin-like phosphoesterase	Calcineurin-like phosphoesterase domain, ApaH type
	28	lcl|CP080624.1_cds_UEN99838.1_24 [locus_tag=A9R16_000130] [protein=AAA family ATPase] [protein_id=UEN99838.1] [location=22318..25848]	putative DNA double-strand break repair Rad50 ATPase	AAA domain	Uncharacterized protein YhaN, AAA domain
	29	lcl|CP080624.1_cds_UEN99839.1_25 [locus_tag=A9R16_000135] [protein=IS1634 family transposase] [protein_id=UEN99839.1] [location=complement(25986..27782)]	endonuclease V, N-glycosylase UV repair enzyme	Transposase DDE domain	Transposase, IS4-like
	30	lcl|CP080624.1_cds_UEN99840.1_26 [locus_tag=A9R16_000140] [protein=DUF4338 domain-containing protein] [protein_id=UEN99840.1] [location=28407..29213]	gp9	Domain of unknown function (DUF4338)	Domain of unknown function DUF4338
	31	lcl|CP080624.1_cds_UEN99841.1_27 [gene=istA] [locus_tag=A9R16_000145] [protein=IS21 family transposase] [protein_id=UEN99841.1] [location=29537..31138]	IS21 transposase	Integrase core domain	Integrase, catalytic core
	32	lcl|CP080624.1_cds_UEN99842.1_28 [gene=istB] [locus_tag=A9R16_000150] [protein=IS21-like element helper ATPase IstB] [protein_id=UEN99842.1] [location=31132..31884]	IS21 transposition protein	IstB-like ATP binding N-terminal | IstB-like ATP binding protein	IstB-like ATP binding N-terminal | IstB-like ATP-binding protein
	33	lcl|CP080624.1_cds_UEN99843.1_29 [locus_tag=A9R16_000155] [protein=DNA-binding protein] [protein_id=UEN99843.1] [location=31961..32479]	internal core protein	Plasmid replication region DNA-binding N-term	KfrA, N-terminal DNA-binding domain
	34	lcl|CP080624.1_cds_30 [locus_tag=A9R16_000160] [protein=IS3 family transposase] [pseudo=true] [location=32527..34088]	integrase	Transposase	Transposase IS3/IS911family
	35	lcl|CP080624.1_cds_30 [locus_tag=A9R16_000160] [protein=IS3 family transposase] [pseudo=true] [location=32527..34088]	putative transposase B	Homeodomain-like domain | Integrase core domain	Integrase, catalytic core
	36	lcl|CP080624.1_cds_UEN99845.1_32 [locus_tag=A9R16_000170] [protein=hypothetical protein] [protein_id=UEN99845.1] [location=complement(35695..36120)]	NinG	#N/A	#N/A
	37	lcl|CP080624.1_cds_UEN99846.1_33 [locus_tag=A9R16_000175] [protein=ParA family protein] [protein_id=UEN99846.1] [location=complement(36117..37001)]	chromosome partitioning ATPase	AAA domain	AAA domain
	38	lcl|CP080624.1_cds_UEN99848.1_35 [locus_tag=A9R16_000185] [protein=hypothetical protein] [protein_id=UEN99848.1] [location=38786..39529]	putative glycerophosphoryl diester phosphodiesterase	Glycerophosphoryl diester phosphodiesterase family	Glycerophosphodiester phosphodiesterase domain
	39	lcl|CP080624.1_cds_UEN99849.1_36 [locus_tag=A9R16_000190] [protein=FAD-dependent oxidoreductase] [protein_id=UEN99849.1] [location=39513..40676]	putative nictotinate phosphoribosyltransferase	FAD dependent oxidoreductase	FAD dependent oxidoreductase
	40	lcl|CP080624.1_cds_UEN99850.1_37 [locus_tag=A9R16_000195] [protein=hypothetical protein] [protein_id=UEN99850.1] [location=complement(40662..42092)]	hypothetical protein SSSM5_044	FGGY family of carbohydrate kinases, N-terminal domain | FGGY family of carbohydrate kinases, C-terminal domain	Carbohydrate kinase, FGGY, N-terminal | Carbohydrate kinase, FGGY, C-terminal
	41	lcl|CP080624.1_cds_UEN99851.1_38 [locus_tag=A9R16_000200] [protein=HIT family protein] [protein_id=UEN99851.1] [location=complement(42123..42554)]	single-stranded DNA binding protein	HIT domain	Histidine triad (HIT) protein
	42	lcl|CP080624.1_cds_UEN99852.1_39 [gene=yrfG] [locus_tag=A9R16_000205] [protein=GMP/IMP nucleotidase] [protein_id=UEN99852.1] [location=42637..43293]	hypothetical protein YenMTG1_223	Haloacid dehalogenase-like hydrolase	Haloacid dehalogenase-like hydrolase
	43	lcl|CP080624.1_cds_UEN99853.1_40 [locus_tag=A9R16_000210] [protein=TolC family protein] [protein_id=UEN99853.1] [location=43295..44647]	peptidase_S74 domain protein	#N/A	#N/A
	44	lcl|CP080624.1_cds_UEN99854.1_41 [locus_tag=A9R16_000215] [protein=hypothetical protein] [protein_id=UEN99854.1] [location=44644..45615]	hypothetical protein CPPG_00001, partial	#N/A	#N/A
	45	lcl|CP080624.1_cds_UEN99855.1_42 [locus_tag=A9R16_000220] [protein=efflux RND transporter permease subunit] [protein_id=UEN99855.1] [location=45612..48650]	hypothetical protein JIMMER1_32	AcrB/AcrD/AcrF family	Acriflavin resistance protein
	46	lcl|CP080624.1_cds_UEN99856.1_43 [locus_tag=A9R16_000225] [protein=SRPBCC family protein] [protein_id=UEN99856.1]	putative virion RNA polymerase	Polyketide cyclase / dehydrase and lipid transport	Polyketide cyclase/dehydrase
	47	lcl|CP080624.1_cds_UEN99857.1_44 [locus_tag=A9R16_000230] [protein=YkgJ family cysteine cluster protein] [protein_id=UEN99857.1]	hypothetical protein SShM2_155	Putative zinc- or iron-chelating domain	Putative zinc- or iron-chelating domain containing protein
Candidate_2	67	lcl|CP080624.1_cds_UEO01323.1_66 [locus_tag=A9R16_000340] [protein=zinc-finger domain-containing protein] [protein_id=UEO01323.1] [location=complement(71470..71649)]	hypothetical protein LOKG_00077	Zinc-finger domain	Zinc finger, CHCC-type
	68	lcl|CP080624.1_cds_UEN99879.1_67 [locus_tag=A9R16_000345] [protein=branched-chain amino acid transaminase] [protein_id=UEN99879.1] [location=complement(71693..72649)]	hypothetical protein NL61_26	Amino-transferase class IV	Aminotransferase class IV
	69	lcl|CP080624.1_cds_UEN99880.1_68 [locus_tag=A9R16_000350] [protein=class I SAM-dependent methyltransferase] [protein_id=UEN99880.1] [location=72798..73448]	Mdmc O-methyltransferase	O-methyltransferase	Class I-like SAM-dependent O-methyltransferase
	70	lcl|CP080624.1_cds_UEN99881.1_69 [gene=rho] [locus_tag=A9R16_000355] [protein=transcription termination factor Rho] [protein_id=UEN99881.1] [location=complement(73445..74701)]	unnamed protein product	Rho termination factor, N-terminal domain | Rho termination factor, RNA-binding domain | ATP synthase alpha/beta family, nucleotide-binding domain	Rho termination factor, N-terminal | Rho termination factor, RNA-binding domain | ATPase, F1/V1/A1 complex, alpha/beta subunit, nucleotide-binding domain
	71	lcl|CP080624.1_cds_UEN99882.1_70 [gene=trxA] [locus_tag=A9R16_000360] [protein=thioredoxin TrxA] [protein_id=UEN99882.1] [location=complement(74869..75195)]	hypothetical protein JJJB_0044	Thioredoxin	Thioredoxin domain
	72	lcl|CP080624.1_cds_UEN99883.1_71 [locus_tag=A9R16_000365] [protein=DEAD/DEAH box helicase] [protein_id=UEN99883.1] [location=75344..76792]	DNA helicase	DEAD/DEAH box helicase | Helicase conserved C-terminal domain	DEAD/DEAH box helicase domain | Helicase, C-terminal
	73	lcl|CP080624.1_cds_UEN99884.1_72 [locus_tag=A9R16_000370] [protein=hypothetical protein] [protein_id=UEN99884.1] [location=76808..77347]	terminase large subunit	ARD/ARD' family	Acireductone dioxygenase ARD family
	74	lcl|CP080624.1_cds_UEN99885.1_73 [locus_tag=A9R16_000375] [protein=hypothetical protein] [protein_id=UEN99885.1] [location=77344..78465]	gp14	Ribulose bisphosphate carboxylase large chain, catalytic domain	Ribulose bisphosphate carboxylase, large subunit, C-terminal
	75	lcl|CP080624.1_cds_UEN99886.1_74 [gene=mtnB] [locus_tag=A9R16_000380] [protein=methylthioribulose 1-phosphate dehydratase] [protein_id=UEN99886.1] [location=78469..79074]	hypothetical protein JENST_96	Class II Aldolase and Adducin N-terminal domain	Class II aldolase/adducin N-terminal
	76	lcl|CP080624.1_cds_UEN99887.1_75 [locus_tag=A9R16_000385] [protein=winged helix-turn-helix domain-containing protein] [protein_id=UEN99887.1] [location=79640..80440]	transcriptional regulator CtrA	Transcriptional regulatory protein, C terminal	OmpR/PhoB-type DNA-binding domain
	77	lcl|CP080624.1_cds_UEN99888.1_76 [locus_tag=A9R16_000390] [protein=TonB-dependent receptor] [protein_id=UEN99888.1] [location=80458..82917]	N4 gp53-like protein	TonB dependent receptor	TonB-dependent receptor-like, beta-barrel
	78	lcl|CP080624.1_cds_UEN99890.1_78 [locus_tag=A9R16_000400] [protein=transposase] [protein_id=UEN99890.1] [location=complement(83582..84802)]	gp191	Helix-turn-helix domain | Probable transposase | Putative transposase DNA-binding domain	Transposase, putative, helix-turn-helix domain | Probable transposase, IS891/IS1136/IS1341 | Transposase IS605, OrfB, C-terminal
	79	lcl|CP080624.1_cds_UEN99891.1_79 [locus_tag=A9R16_000405] [protein=nucleotidyltransferase domain-containing protein] [protein_id=UEN99891.1] [location=complement(84908..85330)]	Phi92_gp078	Nucleotidyltransferase domain	Polymerase, nucleotidyl transferase domain
	80	lcl|CP080624.1_cds_UEN99892.1_80 [locus_tag=A9R16_000410] [protein=hypothetical protein] [protein_id=UEN99892.1] [location=complement(85421..85846)]	putative tail fiber protein	#N/A	#N/A
	81	lcl|CP080624.1_cds_UEN99893.1_81 [locus_tag=A9R16_000415] [protein=hypothetical protein] [protein_id=UEN99893.1] [location=85986..86180]	putative tail length tape-measure protein	#N/A	#N/A
	82	lcl|CP080624.1_cds_UEN99894.1_82 [locus_tag=A9R16_000420] [protein=thioredoxin fold domain-containing protein] [protein_id=UEN99894.1] [location=complement(86149..86733)]	hypothetical protein PBI_CHEETOBRO_15	Thioredoxin-like domain	Thioredoxin-like fold
	83	lcl|CP080624.1_cds_UEN99895.1_83 [gene=hemF] [locus_tag=A9R16_000425] [protein=oxygen-dependent coproporphyrinogen oxidase] [protein_id=UEN99895.1] [location=complement(86762..87676)]	tape measure protein	Coproporphyrinogen III oxidase	Coproporphyrinogen III oxidase, aerobic
	84	/	hypothetical protein SEA_BAEE_80	#N/A	#N/A
	85	lcl|CP080624.1_cds_UEN99896.1_84 [gene=purD] [locus_tag=A9R16_000430] [protein=phosphoribosylamine--glycine ligase] [protein_id=UEN99896.1] [location=complement(87825..89099)]	hypothetical protein ARTEMIS2UCLA_87	Phosphoribosylglycinamide synthetase, N domain | Phosphoribosylglycinamide synthetase, ATP-grasp (A) domain | Phosphoribosylglycinamide synthetase, C domain	Phosphoribosylglycinamide synthetase, N-terminal | Phosphoribosylglycinamide synthetase, ATP-grasp (A) domain | Phosphoribosylglycinamide synthetase, C-domain
	86	lcl|CP080624.1_cds_UEN99897.1_85 [gene=purH] [locus_tag=A9R16_000435] [protein=bifunctional phosphoribosylaminoimidazolecarboxamide formyltransferase/IMP cyclohydrolase] [protein_id=UEN99897.1] [location=complement(89099..90655)]	5-aminoimidazole-4-carboxamide ribonucleotide formyltransferase/IMP cyclohydrolase	MGS-like domain | AICARFT/IMPCHase bienzyme	Methylglyoxal synthase-like domain | Bifunctional purine biosynthesis protein PurH-like
Candidate_3	129	lcl|CP080624.1_cds_UEN99939.1_128 [gene=ahcY] [locus_tag=A9R16_000650] [protein=adenosylhomocysteinase] [protein_id=UEN99939.1] [location=complement(128157..129470)]	hypothetical protein StauST398-3_0063	S-adenosyl-L-homocysteine hydrolase | S-adenosyl-L-homocysteine hydrolase, NAD binding domain	Adenosylhomocysteinase-like | S-adenosyl-L-homocysteine hydrolase, NAD binding domain
	130	lcl|CP080624.1_cds_UEN99940.1_129 [gene=metK] [locus_tag=A9R16_000655] [protein=methionine adenosyltransferase] [protein_id=UEN99940.1] [location=complement(129737..130924)]	putative DNA-directed RNA polymerase beta subunit	S-adenosylmethionine synthetase, N-terminal domain | S-adenosylmethionine synthetase, central domain | S-adenosylmethionine synthetase, C-terminal domain	S-adenosylmethionine synthetase, N-terminal | S-adenosylmethionine synthetase, central domain | S-adenosylmethionine synthetase, C-terminal
	131	lcl|CP080624.1_cds_UEN99941.1_130 [locus_tag=A9R16_000660] [protein=tRNA 2-thiocytidine biosynthesis TtcA family protein] [protein_id=UEN99941.1] [location=131152..131835]	replicative DNA helicase	PP-loop family	tRNA(Ile)-lysidine/2-thiocytidine synthase, N-terminal
	132	lcl|CP080624.1_cds_UEN99942.1_131 [locus_tag=A9R16_000665] [protein=hypothetical protein] [protein_id=UEN99942.1] [location=131869..132807]	#N/A	Bacterial lipid A biosynthesis acyltransferase	Bacterial lipid A biosynthesis acyltransferase
	133	lcl|CP080624.1_cds_UEN99943.1_132 [locus_tag=A9R16_000670] [protein=lysophospholipid acyltransferase family protein] [protein_id=UEN99943.1] [location=132800..133690]	polynucleotide kinase	Bacterial lipid A biosynthesis acyltransferase	Bacterial lipid A biosynthesis acyltransferase
	134	lcl|CP080624.1_cds_UEN99944.1_133 [locus_tag=A9R16_000675] [protein=lysophospholipid acyltransferase family protein] [protein_id=UEN99944.1] [location=133683..134579]	hypothetical protein	Bacterial lipid A biosynthesis acyltransferase	Bacterial lipid A biosynthesis acyltransferase
	135	lcl|CP080624.1_cds_UEN99945.1_134 [locus_tag=A9R16_000680] [protein=tetratricopeptide repeat protein] [protein_id=UEN99945.1] [location=complement(134582..134899)]	hypothetical protein	Tetratricopeptide repeat	#N/A
	136	lcl|CP080624.1_cds_UEN99946.1_135 [gene=rsmB] [locus_tag=A9R16_000685] [protein=16S rRNA (cytosine(967)-C(5))-methyltransferase RsmB] [protein_id=UEN99946.1]	neck protein	NusB family | 16S rRNA methyltransferase RsmB/F	NusB/RsmB/TIM44 | SAM-dependent methyltransferase RsmB/NOP2-type
	137	lcl|CP080624.1_cds_UEN99947.1_136 [gene=fmt] [locus_tag=A9R16_000690] [protein=methionyl-tRNA formyltransferase] [protein_id=UEN99947.1] [location=complement(136197..137120)]	hypothetical protein	Formyl transferase | Formyl transferase, C-terminal domain	Formyl transferase, N-terminal | Formyl transferase, C-terminal
	138	lcl|CP080624.1_cds_UEN99947.1_136 [gene=fmt] [locus_tag=A9R16_000690] [protein=methionyl-tRNA formyltransferase] [protein_id=UEN99947.1] [location=complement(136197..137120)]	baseplate wedge	#N/A	#N/A
	139	lcl|CP080624.1_cds_UEN99948.1_137 [gene=def] [locus_tag=A9R16_000695] [protein=peptide deformylase] [protein_id=UEN99948.1] [location=complement(137128..137631)]	putative peptide formylmethionine deformylase	Polypeptide deformylase	Peptide deformylase
	140	lcl|CP080624.1_cds_UEN99949.1_138 [locus_tag=A9R16_000700] [protein=LysM peptidoglycan-binding domain-containing protein] [protein_id=UEN99949.1] [location=137716..138759]	XkdP	LysM domain	LysM domain
	141	lcl|CP080624.1_cds_UEN99950.1_139 [locus_tag=A9R16_000705] [protein=DUF494 family protein] [protein_id=UEN99950.1] [location=138846..139328]	tail fiber protein	Protein of unknown function (DUF494)	Smg
Candidate_4	146	lcl|CP080624.1_cds_UEN99955.1_144 [gene=secB] [locus_tag=A9R16_000730] [protein=protein-export chaperone SecB] [protein_id=UEN99955.1] [location=complement(145214..145681)]	baseplate wedge subunit and tail pin	Preprotein translocase subunit SecB	Bacterial protein export chaperone SecB
	147	lcl|CP080624.1_cds_UEN99956.1_145 [gene=grxC] [locus_tag=A9R16_000735] [protein=glutaredoxin 3] [protein_id=UEN99956.1] [location=complement(145726..145983)]	putative glutaredoxin	Glutaredoxin	Glutaredoxin
	148	lcl|CP080624.1_cds_UEN99957.1_146 [locus_tag=A9R16_000740] [protein=rhodanese-like domain-containing protein] [protein_id=UEN99957.1] [location=complement(145992..146405)]	tapemeasure protein	Rhodanese-like domain	Rhodanese-like domain
	149	lcl|CP080624.1_cds_UEN99958.1_147 [locus_tag=A9R16_000745] [protein=metalloregulator ArsR/SmtB family transcription factor] [protein_id=UEN99958.1] [location=complement(146415..146759)]	hypothetical protein CHRISDB_59	Bacterial regulatory protein, arsR family	HTH ArsR-type DNA-binding domain
	150	lcl|CP080624.1_cds_UEN99959.1_148 [gene=gpmI] [locus_tag=A9R16_000750] [protein=2,3-bisphosphoglycerate-independent phosphoglycerate mutase] [protein_id=UEN99959.1] [location=146900..148447]	DR0530-like primase	Metalloenzyme superfamily | BPG-independent PGAM N-terminus (iPGM_N)	Metalloenzyme | BPG-independent PGAM, N-terminal
	151	lcl|CP080624.1_cds_UEN99960.1_149 [locus_tag=A9R16_000755] [protein=peptidoglycan DD-metalloendopeptidase family protein] [protein_id=UEN99960.1] [location=148444..149613]	gp15	Peptidase family M23	Peptidase M23
	152	lcl|CP080624.1_cds_UEN99961.1_150 [locus_tag=A9R16_000760] [protein=S41 family peptidase] [protein_id=UEN99961.1] [location=149953..151278]	unnamed protein product	PDZ domain | Peptidase family S41	PDZ domain | Tail specific protease
	153	lcl|CP080624.1_cds_UEN99962.1_151 [locus_tag=A9R16_000765] [protein=GNAT family N-acetyltransferase] [protein_id=UEN99962.1] [location=151283..151759]	GCN5-related N-acetyltransferase	Acetyltransferase (GNAT) family	GNAT domain
	154	lcl|CP080624.1_cds_UEN99963.1_152 [locus_tag=A9R16_000770] [protein=hypothetical protein] [protein_id=UEN99963.1] [location=151978..152667]	unnamed protein product	#N/A	#N/A
	155	lcl|CP080624.1_cds_UEN99964.1_153 [gene=ubiB] [locus_tag=A9R16_000775] [protein=ubiquinone biosynthesis regulatory protein kinase UbiB] [protein_id=UEN99964.1] [location=complement(152708..154369)]	unnamed protein product	ABC1 family	UbiB domain
	156	lcl|CP080624.1_cds_UEN99965.1_154 [locus_tag=A9R16_000780] [protein=SCP2 sterol-binding domain-containing protein] [protein_id=UEN99965.1] [location=complement(154369..154965)]	hypothetical protein CAITLIN_25	#N/A	#N/A
	157	lcl|CP080624.1_cds_UEN99966.1_155 [locus_tag=A9R16_000785] [protein=RDD family protein] [protein_id=UEN99966.1] [location=complement(154968..155462)]	hypothetical protein Rhks_5	RDD family	RDD
	158	lcl|CP080624.1_cds_UEN99967.1_156 [gene=ubiE] [locus_tag=A9R16_000790] [protein=bifunctional demethylmenaquinone methyltransferase/2-methoxy-6-polyprenyl-1,4-benzoquinol methylase UbiE] [protein_id=UEN99967.1] [location=complement(155462..156220)]	hypothetical protein	ubiE/COQ5 methyltransferase family	UbiE/COQ5 methyltransferase
	159	lcl|CP080624.1_cds_UEN99968.1_157 [locus_tag=A9R16_000795] [protein=DUF971 domain-containing protein] [protein_id=UEN99968.1] [location=complement(156225..156587)]	hypothetical protein VPHG_00088	Protein of unknown function (DUF971)	Gamma-butyrobetaine hydroxylase-like, N-terminal
	160	lcl|CP080624.1_cds_UEN99969.1_158 [gene=phoB] [locus_tag=A9R16_000800] [protein=phosphate regulon transcriptional regulator PhoB] [protein_id=UEN99969.1] [location=156672..157361]	transcriptional regulator CtrA	Response regulator receiver domain | Transcriptional regulatory protein, C terminal	Signal transduction response regulator, receiver domain | OmpR/PhoB-type DNA-binding domain
	161	lcl|CP080624.1_cds_UEN99970.1_159 [gene=phoR] [locus_tag=A9R16_000805] [protein=phosphate regulon sensor histidine kinase PhoR] [protein_id=UEN99970.1] [location=157395..158687]	DNA topoisomerase	Phosphate regulon sensor protein PhoR | PAS domain | His Kinase A (phospho-acceptor) domain | Histidine kinase-, DNA gyrase B-, and HSP90-like ATPase	Phosphate regulon sensor protein PhoR | PAS domain | Signal transduction histidine kinase, dimerisation/phosphoacceptor domain | Histidine kinase/HSP90-like ATPase
	162	lcl|CP080624.1_cds_UEN99971.1_160 [locus_tag=A9R16_000810] [protein=mechanosensitive ion channel family protein] [protein_id=UEN99971.1] [location=158695..159318]	dCMP deaminase	Mechanosensitive ion channel	Mechanosensitive ion channel MscS
	163	lcl|CP080624.1_cds_UEN99972.1_161 [locus_tag=A9R16_000815] [protein=DUF481 domain-containing protein] [protein_id=UEN99972.1] [location=159427..160137]	putative membrane protein	Protein of unknown function, DUF481	Protein of unknown function DUF481
	164	/	baseplate wedge initiator	#N/A	#N/A
	165	lcl|CP080624.1_cds_UEN99973.1_162 [locus_tag=A9R16_000820] [protein=GntR family transcriptional regulator] [protein_id=UEN99973.1] [location=160684..161454]	minor tail protein	Bacterial regulatory proteins, gntR family | UTRA domain	Transcription regulator HTH, GntR | UbiC transcription regulator-associated
	166	lcl|CP080624.1_cds_UEN99974.1_163 [locus_tag=A9R16_000825] [protein=hypothetical protein] [protein_id=UEN99974.1] [location=161451..161693]	hypothetical protein PROG_00003	#N/A	#N/A
	167	lcl|CP080624.1_cds_UEN99975.1_164 [locus_tag=A9R16_000830] [protein=hypothetical protein] [protein_id=UEN99975.1] [location=161857..162129]	hypothetical protein TSMG0072	#N/A	#N/A
Candidate_5	297	/	hypothetical protein	#N/A	#N/A
	298	lcl|CP080624.1_cds_UEO00102.1_291 [locus_tag=A9R16_001470] [protein=phosphate/phosphite/phosphonate ABC transporter substrate-binding protein] [protein_id=UEO00102.1] [location=284431..285228]	UvsW RNA-DNA and DNA-DNA helicase ATPase	ABC transporter, phosphonate, periplasmic substrate-binding protein	#N/A
	299	lcl|CP080624.1_cds_UEO00103.1_292 [locus_tag=A9R16_001475] [protein=EAL domain-containing protein] [protein_id=UEO00103.1] [location=285228..287258]	diguanylate cyclase	HAMP domain | Diguanylate cyclase, GGDEF domain | EAL domain	HAMP domain | GGDEF domain | EAL domain
	300	lcl|CP080624.1_cds_UEO00104.1_293 [locus_tag=A9R16_001480] [protein=hypothetical protein] [protein_id=UEO00104.1] [location=complement(287271..287861)]	hypothetical protein CYXG_00054	#N/A	#N/A
	301	lcl|CP080624.1_cds_UEO00105.1_294 [gene=rpiA] [locus_tag=A9R16_001485] [protein=ribose-5-phosphate isomerase RpiA] [protein_id=UEO00105.1] [location=288050..288706]	putative helicase-primase	Ribose 5-phosphate isomerase A (phosphoriboisomerase A)	Ribose 5-phosphate isomerase, type A
	302	lcl|CP080624.1_cds_UEO00106.1_295 [locus_tag=A9R16_001490] [protein=YhdH/YhfP family quinone oxidoreductase] [protein_id=UEO00106.1] [location=288733..289722]	hypothetical protein EpJSE_00248	Zinc-binding dehydrogenase	Alcohol dehydrogenase, C-terminal
	303	lcl|CP080624.1_cds_UEO00107.1_296 [gene=trxC] [locus_tag=A9R16_001495] [protein=thioredoxin TrxC] [protein_id=UEO00107.1] [location=complement(289926..290357)]	thioredoxin	Thioredoxin	Thioredoxin domain
	304	lcl|CP080624.1_cds_UEO00108.1_297 [locus_tag=A9R16_001500] [protein=tRNA (cytidine(34)-2'-O)-methyltransferase] [protein_id=UEO00108.1] [location=complement(290422..290904)]	tailspike protein	SpoU rRNA Methylase family	tRNA/rRNA methyltransferase, SpoU type
	305	lcl|CP080624.1_cds_UEO00109.1_298 [locus_tag=A9R16_001505] [protein=prepilin-type N-terminal cleavage/methylation domain-containing protein] [protein_id=UEO00109.1] [location=291220..291705]	pilin	Prokaryotic N-terminal methylation motif	Prokaryotic N-terminal methylation site
	306	lcl|CP080624.1_cds_UEO00110.1_299 [locus_tag=A9R16_001510] [protein=type II secretion system GspH family protein] [protein_id=UEO00110.1] [location=291759..292298]	hypothetical protein	#N/A	#N/A
	307	lcl|CP080624.1_cds_UEO00111.1_300 [locus_tag=A9R16_001515] [protein=prepilin-type N-terminal cleavage/methylation domain-containing protein] [protein_id=UEO00111.1] [location=292295..292708]	hydrolase	Prokaryotic N-terminal methylation motif	Prokaryotic N-terminal methylation site
	308	lcl|CP080624.1_cds_UEO00112.1_301 [locus_tag=A9R16_001520] [protein=prepilin-type N-terminal cleavage/methylation domain-containing protein] [protein_id=UEO00112.1] [location=292692..293177]	hypothetical protein PPF10_gp011	Prokaryotic N-terminal methylation motif	Prokaryotic N-terminal methylation site
	309	lcl|CP080624.1_cds_UEO00113.1_302 [locus_tag=A9R16_001525] [protein=hypothetical protein] [protein_id=UEO00113.1] [location=293164..293643]	virion structural protein	#N/A	#N/A
Candidate_6	294	lcl|CP080624.1_cds_UEO00099.1_288 [locus_tag=A9R16_001455] [protein=glutathione S-transferase family protein] [protein_id=UEO00099.1] [location=281590..282258]	hypothetical protein	Glutathione S-transferase, N-terminal domain | Glutaredoxin 2, C terminal domain	Glutathione S-transferase, N-terminal | Glutaredoxin 2, C-terminal
	295	lcl|CP080624.1_cds_UEO00100.1_289 [locus_tag=A9R16_001460] [protein=hypothetical protein] [protein_id=UEO00100.1] [location=282273..282605]	putative major capsid protein	#N/A	#N/A
	296	lcl|CP080624.1_cds_UEO00101.1_290 [gene=ilvA] [locus_tag=A9R16_001465] [protein=threonine ammonia-lyase, biosynthetic] [protein_id=UEO00101.1] [location=complement(282638..284143)]	hypothetical protein	Pyridoxal-phosphate dependent enzyme | C-terminal regulatory domain of Threonine dehydratase | C-terminal regulatory domain of Threonine dehydratase	Pyridoxal-phosphate dependent enzyme | Threonine dehydratase, ACT-like domain | Threonine dehydratase, ACT-like domain
	297	/	hypothetical protein	#N/A	#N/A
	298	lcl|CP080624.1_cds_UEO00102.1_291 [locus_tag=A9R16_001470] [protein=phosphate/phosphite/phosphonate ABC transporter substrate-binding protein] [protein_id=UEO00102.1] [location=284431..285228]	UvsW RNA-DNA and DNA-DNA helicase ATPase	ABC transporter, phosphonate, periplasmic substrate-binding protein	#N/A
	299	lcl|CP080624.1_cds_UEO00103.1_292 [locus_tag=A9R16_001475] [protein=EAL domain-containing protein] [protein_id=UEO00103.1] [location=285228..287258]	diguanylate cyclase	HAMP domain | Diguanylate cyclase, GGDEF domain | EAL domain	HAMP domain | GGDEF domain | EAL domain
	300	lcl|CP080624.1_cds_UEO00104.1_293 [locus_tag=A9R16_001480] [protein=hypothetical protein] [protein_id=UEO00104.1] [location=complement(287271..287861)]	hypothetical protein CYXG_00054	#N/A	#N/A
	301	lcl|CP080624.1_cds_UEO00105.1_294 [gene=rpiA] [locus_tag=A9R16_001485] [protein=ribose-5-phosphate isomerase RpiA] [protein_id=UEO00105.1] [location=288050..288706]	putative helicase-primase	Ribose 5-phosphate isomerase A (phosphoriboisomerase A)	Ribose 5-phosphate isomerase, type A
	302	lcl|CP080624.1_cds_UEO00106.1_295 [locus_tag=A9R16_001490] [protein=YhdH/YhfP family quinone oxidoreductase] [protein_id=UEO00106.1] [location=288733..289722]	hypothetical protein EpJSE_00248	Zinc-binding dehydrogenase	Alcohol dehydrogenase, C-terminal
	303	lcl|CP080624.1_cds_UEO00107.1_296 [gene=trxC] [locus_tag=A9R16_001495] [protein=thioredoxin TrxC] [protein_id=UEO00107.1] [location=complement(289926..290357)]	thioredoxin	Thioredoxin	Thioredoxin domain
	304	lcl|CP080624.1_cds_UEO00108.1_297 [locus_tag=A9R16_001500] [protein=tRNA (cytidine(34)-2'-O)-methyltransferase] [protein_id=UEO00108.1] [location=complement(290422..290904)]	tailspike protein	SpoU rRNA Methylase family	tRNA/rRNA methyltransferase, SpoU type
	305	lcl|CP080624.1_cds_UEO00109.1_298 [locus_tag=A9R16_001505] [protein=prepilin-type N-terminal cleavage/methylation domain-containing protein] [protein_id=UEO00109.1] [location=291220..291705]	pilin	Prokaryotic N-terminal methylation motif	Prokaryotic N-terminal methylation site
	306	lcl|CP080624.1_cds_UEO00110.1_299 [locus_tag=A9R16_001510] [protein=type II secretion system GspH family protein] [protein_id=UEO00110.1] [location=291759..292298]	hypothetical protein	#N/A	#N/A
	307	lcl|CP080624.1_cds_UEO00111.1_300 [locus_tag=A9R16_001515] [protein=prepilin-type N-terminal cleavage/methylation domain-containing protein] [protein_id=UEO00111.1] [location=292295..292708]	hydrolase	Prokaryotic N-terminal methylation motif	Prokaryotic N-terminal methylation site
	308	lcl|CP080624.1_cds_UEO00112.1_301 [locus_tag=A9R16_001520] [protein=prepilin-type N-terminal cleavage/methylation domain-containing protein] [protein_id=UEO00112.1] [location=292692..293177]	hypothetical protein PPF10_gp011	Prokaryotic N-terminal methylation motif	Prokaryotic N-terminal methylation site
	309	lcl|CP080624.1_cds_UEO00113.1_302 [locus_tag=A9R16_001525] [protein=hypothetical protein] [protein_id=UEO00113.1] [location=293164..293643]	virion structural protein	#N/A	#N/A
	310	lcl|CP080624.1_cds_UEO00114.1_303 [gene=tadA] [locus_tag=A9R16_001530] [protein=Flp pilus assembly complex ATPase component TadA] [protein_id=UEO00114.1] [location=293730..295448]	unnamed protein product	Type II secretion system (T2SS), protein E, N-terminal domain | Type II/IV secretion system protein	Type II secretion system protein GspE, N-terminal | Type II/IV secretion system protein
	311	lcl|CP080624.1_cds_UEO00115.1_304 [locus_tag=A9R16_001535] [protein=type II secretion system F family protein] [protein_id=UEO00115.1] [location=295448..296683]	putative thymidylate synthase	Type II secretion system (T2SS), protein F | Type II secretion system (T2SS), protein F	Type II secretion system protein GspF domain | Type II secretion system protein GspF domain
	312	lcl|CP080624.1_cds_UEO00116.1_305 [locus_tag=A9R16_001540] [protein=hypothetical protein] [protein_id=UEO00116.1] [location=296867..297793]	hypothetical protein C490910_250	#N/A	#N/A
	313	lcl|CP080624.1_cds_UEO00117.1_306 [locus_tag=A9R16_001545] [protein=hypothetical protein] [protein_id=UEO00117.1] [location=297790..298431]	terminase	#N/A	#N/A
	314	lcl|CP080624.1_cds_UEO00118.1_307 [locus_tag=A9R16_001550] [protein=hypothetical protein] [protein_id=UEO00118.1] [location=298428..299066]	putative tape measure protein	#N/A	#N/A
	315	lcl|CP080624.1_cds_UEO00119.1_308 [locus_tag=A9R16_001555] [protein=hypothetical protein] [protein_id=UEO00119.1] [location=299095..299436]	putative tail assembly protein	#N/A	#N/A
	316	lcl|CP080624.1_cds_UEO00120.1_309 [locus_tag=A9R16_001560] [protein=secretin N-terminal domain-containing protein] [protein_id=UEO00120.1] [location=299433..301148]	G IV protein	Secretin N-terminal domain | Bacterial type II and III secretion system protein	Secretin, N-terminal | Type II/III secretion system
	317	lcl|CP080624.1_cds_UEO00121.1_310 [locus_tag=A9R16_001565] [protein=AAA family ATPase] [protein_id=UEO00121.1] [location=301149..302009]	hypothetical protein HMPREFV_HMPID9843gp0012	AAA domain	AAA+ ATPase domain
	318	lcl|CP080624.1_cds_UEO00122.1_311 [locus_tag=A9R16_001570] [protein=hypothetical protein] [protein_id=UEO00122.1] [location=302006..303064]	#N/A	#N/A	#N/A
Candidate_7	382	lcl|CP080624.1_cds_UEO00180.1_370 [locus_tag=A9R16_001865] [protein=Slp family lipoprotein] [protein_id=UEO00180.1] [location=complement(362068..362577)]	DNA helicase	Outer membrane lipoprotein Slp family	Outer membrane lipoprotein Slp
	383	lcl|CP080624.1_cds_UEO00181.1_371 [locus_tag=A9R16_001870] [protein=Slp family lipoprotein] [protein_id=UEO00181.1] [location=complement(362603..363154)]	hypothetical protein SpSL1_20	Outer membrane lipoprotein Slp family	Outer membrane lipoprotein Slp
	384	lcl|CP080624.1_cds_UEO00182.1_372 [gene=lon] [locus_tag=A9R16_001875] [protein=endopeptidase La] [protein_id=UEO00182.1] [location=363367..365745]	putative lon protease	ATP-dependent protease La (LON) substrate-binding domain | ATPase family associated with various cellular activities (AAA) | Lon protease (S16) C-terminal proteolytic domain	Lon, substrate-binding domain | ATPase, AAA-type, core | Peptidase S16, Lon proteolytic domain
	385	lcl|CP080624.1_cds_UEO00183.1_373 [locus_tag=A9R16_001880] [protein=hypothetical protein] [protein_id=UEO00183.1] [location=365748..366029]	putative helicase	#N/A	#N/A
	386	lcl|CP080624.1_cds_UEO00184.1_374 [gene=cyaY] [locus_tag=A9R16_001885] [protein=iron donor protein CyaY] [protein_id=UEO00184.1] [location=complement(366032..366478)]	hypothetical protein SP19_138	Frataxin-like domain	Frataxin/CyaY
	387	lcl|CP080624.1_cds_UEO00185.1_375 [locus_tag=A9R16_001890] [protein=saccharopine dehydrogenase NADP-binding domain-containing protein] [protein_id=UEO00185.1] [location=366566..367645]	hypothetical protein YD_25	Saccharopine dehydrogenase NADP binding domain	Saccharopine dehydrogenase, NADP binding domain
	388	lcl|CP080624.1_cds_UEO00187.1_377 [gene=lysA] [locus_tag=A9R16_001900] [protein=diaminopimelate decarboxylase] [protein_id=UEO00187.1] [location=367770..369038]	hypothetical protein BPS13_0079	Pyridoxal-dependent decarboxylase, C-terminal sheet domain | Pyridoxal-dependent decarboxylase, pyridoxal binding domain	Orn/DAP/Arg decarboxylase 2, C-terminal | Orn/DAP/Arg decarboxylase 2, N-terminal
	389	lcl|CP080624.1_cds_UEO01327.1_378 [gene=dapF] [locus_tag=A9R16_001905] [protein=diaminopimelate epimerase] [protein_id=UEO01327.1] [location=369035..369898]	hypothetical protein PBI_MIAZEAL_23	Diaminopimelate epimerase | Diaminopimelate epimerase	Diaminopimelate epimerase, DapF | Diaminopimelate epimerase, DapF
	390	lcl|CP080624.1_cds_UEO00188.1_379 [locus_tag=A9R16_001910] [protein=DUF484 family protein] [protein_id=UEO00188.1] [location=369882..370571]	gp099	#N/A	#N/A
	391	lcl|CP080624.1_cds_UEO00189.1_380 [locus_tag=A9R16_001915] [protein=tyrosine-type recombinase/integrase] [protein_id=UEO00189.1] [location=370571..371458]	putative recombinase XerD	Phage integrase, N-terminal SAM-like domain | Phage integrase family	Integrase, SAM-like, N-terminal | Integrase, catalytic domain
	392	lcl|CP080624.1_cds_UEO00190.1_381 [locus_tag=A9R16_001920] [protein=hypothetical protein] [protein_id=UEO00190.1] [location=371517..371705]	hypothetical protein PPF1_72	#N/A	#N/A
	393	lcl|CP080624.1_cds_UEO00191.1_382 [gene=hslV] [locus_tag=A9R16_001925] [protein=ATP-dependent protease subunit HslV] [protein_id=UEO00191.1] [location=371768..372313]	Phi92_gp058	Proteasome subunit	Proteasome, subunit alpha/beta
	394	lcl|CP080624.1_cds_UEO01328.1_383 [gene=hslU] [locus_tag=A9R16_001930] [protein=ATP-dependent protease ATPase subunit HslU] [protein_id=UEO01328.1] [location=372322..373656]	putative heat shock protein	ATPase family associated with various cellular activities (AAA) | AAA domain (Cdc48 subfamily)	ATPase, AAA-type, core | ATPase, AAA-type, core
Candidate_8	440	/	head morphogenesis protein	#N/A	#N/A
	441	lcl|CP080624.1_cds_UEO00232.1_427 [locus_tag=A9R16_002160] [protein=c-type cytochrome] [protein_id=UEO00232.1] [location=complement(433552..434220)]	hypothetical protein P12002S_0083	Cytochrome c | Cytochrome c	Cytochrome c-like domain | Cytochrome c-like domain
	442	lcl|CP080624.1_cds_UEO00233.1_428 [locus_tag=A9R16_002165] [protein=hypothetical protein] [protein_id=UEO00233.1] [location=complement(434237..435697)]	minor structural protein 5	#N/A	#N/A
	443	lcl|CP080624.1_cds_UEO00234.1_429 [gene=kch] [locus_tag=A9R16_002170] [protein=voltage-gated potassium channel protein] [protein_id=UEO00234.1] [location=436292..437494]	gp260	Ion channel | TrkA-N domain	Potassium channel domain | Regulator of K+ conductance, N-terminal
	444	lcl|CP080624.1_cds_UEO00235.1_430 [locus_tag=A9R16_002175] [protein=hypothetical protein] [protein_id=UEO00235.1] [location=complement(437525..438088)]	unnamed protein product	#N/A	#N/A
	445	lcl|CP080624.1_cds_UEO00237.1_432 [locus_tag=A9R16_002185] [protein=hypothetical protein] [protein_id=UEO00237.1] [location=438729..439436]	hypothetical protein 201phi2-1p036	#N/A	#N/A
	446	lcl|CP080624.1_cds_UEO00239.1_434 [locus_tag=A9R16_002195] [protein=transposase] [protein_id=UEO00239.1] [location=439852..440220]	replicative clamp	Transposase	Transposase IS204/IS1001/IS1096/IS1165, DDE domain
	447	lcl|CP080624.1_cds_UEO00241.1_436 [locus_tag=A9R16_002205] [protein=hypothetical protein] [protein_id=UEO00241.1] [location=441198..442811]	hypothetical protein P2559Y_0023	#N/A	#N/A
	448	lcl|CP080624.1_cds_UEO00242.1_437 [locus_tag=A9R16_002210] [protein=hypothetical protein] [protein_id=UEO00242.1] [location=443024..443677]	hypothetical protein FF47_34	Reverse transcriptase (RNA-dependent DNA polymerase)	Reverse transcriptase domain
	449	/	hypothetical protein	#N/A	#N/A
	450	lcl|CP080624.1_cds_UEO00243.1_438 [locus_tag=A9R16_002215] [protein=hypothetical protein] [protein_id=UEO00243.1] [location=444068..444556]	tape meaure protein	#N/A	#N/A
	451	lcl|CP080624.1_cds_UEO00244.1_439 [locus_tag=A9R16_002220] [protein=tetratricopeptide repeat protein] [protein_id=UEO00244.1] [location=444568..445386]	putative thioredoxin	Thioredoxin | Tetratricopeptide repeat	Thioredoxin domain
	452	lcl|CP080624.1_cds_UEO00245.1_440 [locus_tag=A9R16_002225] [protein=YihY/virulence factor BrkB family protein] [protein_id=UEO00245.1] [location=complement(445383..446324)]	hypothetical protein NW77_066	Virulence factor BrkB	Virulence factor BrkB
	453	lcl|CP080624.1_cds_UEO00246.1_441 [gene=nadA] [locus_tag=A9R16_002230] [protein=quinolinate synthase NadA] [protein_id=UEO00246.1] [location=complement(446380..447426)]	hypothetical protein PBI_KVOTHE_74	Quinolinate synthetase A protein	Quinolinate synthetase A
Candidate_9	455	lcl|CP080624.1_cds_UEO00248.1_443 [locus_tag=A9R16_002240] [protein=DUF4338 domain-containing protein] [protein_id=UEO00248.1] [location=complement(448169..449053)]	hypothetical protein LP026_077	Domain of unknown function (DUF4338)	Domain of unknown function DUF4338
	456	lcl|CP080624.1_cds_UEO01332.1_444 [locus_tag=A9R16_002245] [protein=ISNCY family transposase] [protein_id=UEO01332.1] [location=complement(449062..450372)]	unnamed protein product	#N/A	#N/A
	457	lcl|CP080624.1_cds_UEO00249.1_445 [locus_tag=A9R16_002250] [protein=NUDIX hydrolase] [protein_id=UEO00249.1] [location=450613..451188]	hydrolase	Nudix N-terminal | NUDIX domain	Nudix hydrolase, N-terminal | NUDIX hydrolase domain
	458	lcl|CP080624.1_cds_UEO00250.1_446 [locus_tag=A9R16_002255] [protein=superoxide dismutase] [protein_id=UEO00250.1] [location=451406..452056]	hypothetical protein	Iron/manganese superoxide dismutases, alpha-hairpin domain | Iron/manganese superoxide dismutases, C-terminal domain	Manganese/iron superoxide dismutase, N-terminal | Manganese/iron superoxide dismutase, C-terminal
	459	lcl|CP080624.1_cds_UEO00251.1_447 [locus_tag=A9R16_002260] [protein=FKBP-type peptidyl-prolyl cis-trans isomerase] [protein_id=UEO00251.1] [location=452207..452887]	hypothetical protein CL1_5	Domain amino terminal to FKBP-type peptidyl-prolyl isomerase | FKBP-type peptidyl-prolyl cis-trans isomerase	Peptidyl-prolyl cis-trans isomerase, FKBP-type, N-terminal | FKBP-type peptidyl-prolyl cis-trans isomerase domain
	460	lcl|CP080624.1_cds_UEO00252.1_448 [locus_tag=A9R16_002265] [protein=cold-shock protein] [protein_id=UEO00252.1] [location=complement(452973..453179)]	Csp	'Cold-shock' DNA-binding domain	Cold-shock protein, DNA-binding
	461	lcl|CP080624.1_cds_UEO00253.1_449 [locus_tag=A9R16_002270] [protein=OsmC family protein] [protein_id=UEO00253.1] [location=complement(453301..453753)]	2OG-Fe(II) oxygenase superfamily domain containing protein	OsmC-like protein	OsmC/Ohr family
	462	lcl|CP080624.1_cds_UEO00254.1_450 [locus_tag=A9R16_002275] [protein=FAD-binding protein] [protein_id=UEO00254.1] [location=453808..455289]	integrase	FAD binding domain | FAD linked oxidases, C-terminal domain	FAD linked oxidase, N-terminal | FAD-linked oxidase, C-terminal
	463	lcl|CP080624.1_cds_UEO00255.1_451 [gene=glcE] [locus_tag=A9R16_002280] [protein=glycolate oxidase subunit GlcE] [protein_id=UEO00255.1] [location=455338..456384]	hypothetical protein P29B0810_170	FAD binding domain	FAD linked oxidase, N-terminal
	464	lcl|CP080624.1_cds_UEO00256.1_452 [gene=glcF] [locus_tag=A9R16_002285] [protein=glycolate oxidase subunit GlcF] [protein_id=UEO00256.1] [location=complement(456353..457573)]	hypothetical protein TM4_gp23	4Fe-4S dicluster domain | Cysteine-rich domain | Cysteine-rich domain	4Fe-4S ferredoxin-type, iron-sulphur binding domain | Cysteine-rich domain | Cysteine-rich domain
Candidate_10	579	lcl|CP080624.1_cds_UEO00361.1_562 [locus_tag=A9R16_002885] [protein=glycosyltransferase] [protein_id=UEO00361.1] [location=565458..566234]	hypothetical protein SEA_GENGAR_74	#N/A	#N/A
	580	lcl|CP080624.1_cds_UEO00361.1_562 [locus_tag=A9R16_002885] [protein=glycosyltransferase] [protein_id=UEO00361.1] [location=565458..566234]	hypothetical protein CYXG_00064	#N/A	#N/A
	581	lcl|CP080624.1_cds_UEO00362.1_563 [locus_tag=A9R16_002890] [protein=SAM-dependent chlorinase/fluorinase] [protein_id=UEO00362.1] [location=566296..567003]	terminase large subunit	S-adenosyl-l-methionine hydroxide adenosyltransferase	SAM-dependent chlorinase/fluorinase
	582	lcl|CP080624.1_cds_UEO00363.1_564 [gene=uvrA] [locus_tag=A9R16_002895] [protein=excinuclease ABC subunit UvrA] [protein_id=UEO00363.1] [location=complement(566968..569844)]	unnamed protein product	UvrA interaction domain | UvrA DNA-binding domain | ABC transporter	UvrA, interaction domain | UvrA DNA-binding domain | ABC transporter-like
	583	lcl|CP080624.1_cds_UEO00364.1_565 [gene=ssb] [locus_tag=A9R16_002900] [protein=single-stranded DNA-binding protein] [protein_id=UEO00364.1] [location=570164..570640]	single-stranded DNA-binding protein	Single-strand binding protein family	Primosome PriB/single-strand DNA-binding
	584	lcl|CP080624.1_cds_UEO00365.1_566 [locus_tag=A9R16_002905] [protein=site-specific integrase] [protein_id=UEO00365.1]	integrase domain protein	Phage integrase family	Integrase, catalytic domain
	585	lcl|CP080624.1_cds_UEO00366.1_567 [locus_tag=A9R16_002910] [protein=hypothetical protein] [protein_id=UEO00366.1] [location=572054..573592]	hypothetical protein	#N/A	#N/A
	586	lcl|CP080624.1_cds_UEO00367.1_568 [locus_tag=A9R16_002915] [protein=hypothetical protein] [protein_id=UEO00367.1] [location=573585..575639]	gp38	#N/A	#N/A
	587	lcl|CP080624.1_cds_UEO00369.1_570 [locus_tag=A9R16_002925] [protein=DNA cytosine methyltransferase] [protein_id=UEO00369.1]	DNA methylase	C-5 cytosine-specific DNA methylase	C-5 cytosine methyltransferase
	588	lcl|CP080624.1_cds_UEO00370.1_571 [locus_tag=A9R16_002930] [protein=restriction endonuclease] [protein_id=UEO00370.1] [location=577422..578579]	hypothetical protein PHELEMICH_24	Restriction endonuclease AspBHI N-terminal | Restriction endonuclease	Restriction endonuclease AspBHI, N-terminal | Restriction endonuclease type IV, Mrr
	589	lcl|CP080624.1_cds_UEO00371.1_572 [gene=vsr] [locus_tag=A9R16_002935] [protein=DNA mismatch endonuclease Vsr] [protein_id=UEO00371.1] [location=complement(578615..579076)]	gp46	DNA mismatch endonuclease Vsr	DNA mismatch endonuclease VSR
	590	lcl|CP080624.1_cds_UEO00372.1_573 [locus_tag=A9R16_002940] [protein=AIPR family protein] [protein_id=UEO00372.1] [location=complement(579085..580863)]	hypothetical protein D11S_2258	AIPR protein	Abortive bacteriophage infection, resistance
	591	lcl|CP080624.1_cds_UEO00373.1_574 [locus_tag=A9R16_002945] [protein=PD-(D/E)XK motif protein] [protein_id=UEO00373.1] [location=complement(580860..581864)]	hypothetical protein S-CBP4_0013	Putative PD-(D/E)XK family member, (DUF4420)	Putative PD-(D/E)XK family member (DUF4420)
	592	lcl|CP080624.1_cds_UEO00374.1_575 [locus_tag=A9R16_002950] [protein=Z1 domain-containing protein] [protein_id=UEO00374.1] [location=complement(581848..584718)]	putative tape measure protein	Z1 domain	Putative endonuclease, Z1 domain
Candidate_11	621	lcl|CP080624.1_cds_UEO00403.1_604 [gene=nudB] [locus_tag=A9R16_003095] [protein=dihydroneopterin triphosphate diphosphatase] [protein_id=UEO00403.1] [location=614165..614587]	putative NUDIX hydrolase	NUDIX domain	NUDIX hydrolase domain
	622	lcl|CP080624.1_cds_UEO00404.1_605 [locus_tag=A9R16_003100] [protein=hypothetical protein] [protein_id=UEO00404.1] [location=614562..615188]	hypothetical protein DS50101_13	#N/A	#N/A
	623	lcl|CP080624.1_cds_UEO00405.1_606 [locus_tag=A9R16_003105] [protein=YebC/PmpR family DNA-binding transcriptional regulator] [protein_id=UEO00405.1] [location=615201..615932]	hypothetical protein SPN3UB_0005	Transcriptional regulator	Transcriptional regulator TACO1-like
	624	lcl|CP080624.1_cds_UEO00406.1_607 [gene=ruvC] [locus_tag=A9R16_003110] [protein=crossover junction endodeoxyribonuclease RuvC] [protein_id=UEO00406.1] [location=615942..616442]	RuvC-like resolvase	Crossover junction endodeoxyribonuclease RuvC	Crossover junction endodeoxyribonuclease RuvC
	625	lcl|CP080624.1_cds_UEO00407.1_608 [gene=ruvA] [locus_tag=A9R16_003115] [protein=Holliday junction branch migration protein RuvA] [protein_id=UEO00407.1] [location=616439..617008]	short tail fiber adhesin	#N/A	#N/A
	626	lcl|CP080624.1_cds_UEO00408.1_609 [gene=ruvB] [locus_tag=A9R16_003120] [protein=Holliday junction branch migration DNA helicase RuvB] [protein_id=UEO00408.1] [location=617005..618021]	recombination protein RarA	Holliday junction DNA helicase RuvB P-loop domain | RuvB AAA lid domain | RuvB C-terminal winged helix domain	RuvB-like P-loop domain | RuvB, AAA lid domain | RuvB C-terminal winged helix domain
	627	lcl|CP080624.1_cds_UEO00409.1_610 [gene=ybgC] [locus_tag=A9R16_003125] [protein=tol-pal system-associated acyl-CoA thioesterase] [protein_id=UEO00409.1] [location=618018..618449]	hypothetical protein Grass_212	Thioesterase superfamily	Thioesterase domain
	628	lcl|CP080624.1_cds_UEO00410.1_611 [gene=tolQ] [locus_tag=A9R16_003130] [protein=protein TolQ] [protein_id=UEO00410.1] [location=618461..619165]	internal virion protein	MotA/TolQ/ExbB proton channel family	MotA/TolQ/ExbB proton channel
	629	lcl|CP080624.1_cds_UEO00411.1_612 [gene=tolR] [locus_tag=A9R16_003135] [protein=protein TolR] [protein_id=UEO00411.1] [location=619162..619575]	hypothetical protein POPS_84	Biopolymer transport protein ExbD/TolR	Biopolymer transport protein ExbD/TolR
	630	lcl|CP080624.1_cds_UEO00412.1_613 [gene=tolA] [locus_tag=A9R16_003140] [protein=cell envelope integrity protein TolA] [protein_id=UEO00412.1] [location=619578..620519]	#N/A	TonB C terminal	#N/A
	631	lcl|CP080624.1_cds_UEO00413.1_614 [gene=tolB] [locus_tag=A9R16_003145] [protein=Tol-Pal system beta propeller repeat protein TolB] [protein_id=UEO00413.1] [location=620516..621829]	hypothetical protein	TolB amino-terminal domain | WD40-like Beta Propeller Repeat | WD40-like Beta Propeller Repeat | WD40-like Beta Propeller Repeat | WD40-like Beta Propeller Repeat	TolB, N-terminal | WD40-like Beta Propeller | WD40-like Beta Propeller | WD40-like Beta Propeller | WD40-like Beta Propeller
	632	lcl|CP080624.1_cds_UEO00414.1_615 [locus_tag=A9R16_003150] [protein=OmpA family protein] [protein_id=UEO00414.1] [location=621864..622403]	hypothetical protein SEA_BIPPER_120	OmpA family	OmpA-like domain
	633	lcl|CP080624.1_cds_UEO00415.1_616 [gene=ybgF] [locus_tag=A9R16_003155] [protein=tol-pal system protein YbgF] [protein_id=UEO00415.1] [location=622409..623320]	protease	TolA binding protein trimerisation | Outer membrane lipoprotein	YbgF, trimerisation domain | Outer membrane lipoprotein BamD-like
	634	lcl|CP080624.1_cds_UEO00416.1_617 [gene=queE] [locus_tag=A9R16_003160] [protein=7-carboxy-7-deazaguanine synthase QueE] [protein_id=UEO00416.1] [location=623697..624341]	putative radical activating enzyme	4Fe-4S single cluster domain | Radical SAM superfamily	Radical SAM
	635	lcl|CP080624.1_cds_UEO00417.1_618 [gene=queC] [locus_tag=A9R16_003165] [protein=7-cyano-7-deazaguanine synthase QueC] [protein_id=UEO00417.1] [location=624331..625008]	BcepGomrgp35	Queuosine biosynthesis protein QueC	Queuosine biosynthesis protein QueC
	636	lcl|CP080624.1_cds_UEO00418.1_619 [locus_tag=A9R16_003175] [protein=site-specific integrase] [protein_id=UEO00418.1] [location=625234..626253]	Site-specific DNA recombinase	Phage integrase family	Integrase, catalytic domain
	637	lcl|CP080624.1_cds_UEO00420.1_621 [locus_tag=A9R16_003185] [protein=hypothetical protein] [protein_id=UEO00420.1] [location=627738..628415]	hypothetical protein JS09_0244	#N/A	#N/A
	638	lcl|CP080624.1_cds_UEO00421.1_622 [locus_tag=A9R16_003190] [protein=class I SAM-dependent DNA methyltransferase] [protein_id=UEO00421.1] [location=628819..631599]	putative methyltransferase-endonuclease	#N/A	#N/A
	639	lcl|CP080624.1_cds_UEO00422.1_623 [locus_tag=A9R16_003195] [protein=DEAD/DEAH box helicase family protein] [protein_id=UEO00422.1] [location=631596..633719]	putative VV D6R-type helicase	#N/A	#N/A
	640	lcl|CP080624.1_cds_UEO00423.1_624 [locus_tag=A9R16_003200] [protein=GIY-YIG nuclease family protein] [protein_id=UEO00423.1] [location=633712..634905]	putative baseplate assembly protein	T5orf172 domain	Bacteriophage T5, Orf172 DNA-binding
	641	lcl|CP080624.1_cds_UEO00424.1_625 [locus_tag=A9R16_003205] [protein=hypothetical protein] [protein_id=UEO00424.1] [location=634993..635484]	hypothetical protein	#N/A	#N/A
	642	lcl|CP080624.1_cds_UEO00425.1_626 [locus_tag=A9R16_003210] [protein=helix-turn-helix domain-containing protein] [protein_id=UEO00425.1] [location=635532..635975]	hypothetical protein RaK2_00525	Homeodomain-like domain	#N/A
	643	lcl|CP080624.1_cds_UEO00426.1_627 [locus_tag=A9R16_003215] [protein=IS630 family transposase] [protein_id=UEO00426.1] [location=635975..636634]	ribonucleoside-diphosphate reductase alpha subunit-like protein	DDE superfamily endonuclease	Tc1-like transposase, DDE domain
	644	/	hypothetical protein PSS2_gp122	#N/A	#N/A
	645	lcl|CP080624.1_cds_UEO00427.1_628 [locus_tag=A9R16_003220] [protein=TIGR02391 family protein] [protein_id=UEO00427.1] [location=637068..637784]	hypothetical protein PK_039	Protein of unknown function (Hypoth_ymh)	Conserved hypothetical protein CHP02391
	646	/	Similar to Bacillus virus 1 protein YP_001425590	#N/A	#N/A
	647	lcl|CP080624.1_cds_UEO00428.1_629 [locus_tag=A9R16_003225] [protein=RES domain-containing protein] [protein_id=UEO00428.1] [location=637983..638939]	putative DNA-directed RNA polymerase beta subunit	RES domain	RES domain
	648	lcl|CP080624.1_cds_UEO00429.1_630 [locus_tag=A9R16_003230] [protein=helix-turn-helix domain-containing protein] [protein_id=UEO00429.1] [location=639291..640064]	transcriptional regulator	Homeodomain-like domain	#N/A
	649	lcl|CP080624.1_cds_UEO00430.1_631 [locus_tag=A9R16_003235] [protein=helicase RepA family protein] [protein_id=UEO00430.1] [location=640177..641232]	RepA	AAA domain	#N/A
Candidate_12	640	lcl|CP080624.1_cds_UEO00423.1_624 [locus_tag=A9R16_003200] [protein=GIY-YIG nuclease family protein] [protein_id=UEO00423.1] [location=633712..634905]	putative baseplate assembly protein	T5orf172 domain	Bacteriophage T5, Orf172 DNA-binding
	641	lcl|CP080624.1_cds_UEO00424.1_625 [locus_tag=A9R16_003205] [protein=hypothetical protein] [protein_id=UEO00424.1] [location=634993..635484]	hypothetical protein	#N/A	#N/A
	642	lcl|CP080624.1_cds_UEO00425.1_626 [locus_tag=A9R16_003210] [protein=helix-turn-helix domain-containing protein] [protein_id=UEO00425.1] [location=635532..635975]	hypothetical protein RaK2_00525	Homeodomain-like domain	#N/A
	643	lcl|CP080624.1_cds_UEO00426.1_627 [locus_tag=A9R16_003215] [protein=IS630 family transposase] [protein_id=UEO00426.1] [location=635975..636634]	ribonucleoside-diphosphate reductase alpha subunit-like protein	DDE superfamily endonuclease	Tc1-like transposase, DDE domain
	644	/	hypothetical protein PSS2_gp122	#N/A	#N/A
	645	lcl|CP080624.1_cds_UEO00427.1_628 [locus_tag=A9R16_003220] [protein=TIGR02391 family protein] [protein_id=UEO00427.1] [location=637068..637784]	hypothetical protein PK_039	Protein of unknown function (Hypoth_ymh)	Conserved hypothetical protein CHP02391
	646	/	Similar to Bacillus virus 1 protein YP_001425590	#N/A	#N/A
	647	lcl|CP080624.1_cds_UEO00428.1_629 [locus_tag=A9R16_003225] [protein=RES domain-containing protein] [protein_id=UEO00428.1] [location=637983..638939]	putative DNA-directed RNA polymerase beta subunit	RES domain	RES domain
	648	lcl|CP080624.1_cds_UEO00429.1_630 [locus_tag=A9R16_003230] [protein=helix-turn-helix domain-containing protein] [protein_id=UEO00429.1] [location=639291..640064]	transcriptional regulator	Homeodomain-like domain	#N/A
	649	lcl|CP080624.1_cds_UEO00430.1_631 [locus_tag=A9R16_003235] [protein=helicase RepA family protein] [protein_id=UEO00430.1] [location=640177..641232]	RepA	AAA domain	#N/A
	650	lcl|CP080624.1_cds_UEO00430.1_631 [locus_tag=A9R16_003235] [protein=helicase RepA family protein] [protein_id=UEO00430.1] [location=640177..641232]	hypothetical protein RG2014_032	#N/A	#N/A
	651	lcl|CP080624.1_cds_UEO00431.1_632 [locus_tag=A9R16_003240] [protein=hypothetical protein] [protein_id=UEO00431.1] [location=complement(642192..642629)]	pectin lyase domain containing protein	#N/A	#N/A
	652	lcl|CP080624.1_cds_UEO00432.1_633 [locus_tag=A9R16_003245] [protein=hypothetical protein] [protein_id=UEO00432.1] [location=complement(643338..643952)]	hypothetical protein AYO145A_043	#N/A	#N/A
	653	lcl|CP080624.1_cds_UEO00433.1_634 [locus_tag=A9R16_003250] [protein=hypothetical protein] [protein_id=UEO00433.1] [location=complement(644177..644497)]	DNA primase	Transposase Tn5 dimerisation domain	Transposase Tn5, dimerisation
	654	lcl|CP080624.1_cds_UEO00434.1_635 [gene=istA] [locus_tag=A9R16_003255] [protein=IS21 family transposase] [protein_id=UEO00434.1] [location=644658..646244]	IS21 transposase	Integrase core domain	Integrase, catalytic core
	655	lcl|CP080624.1_cds_UEO01338.1_636 [gene=istB] [locus_tag=A9R16_003260] [protein=IS21-like element helper ATPase IstB] [protein_id=UEO01338.1]	IS21 transposition protein	IstB-like ATP binding protein	IstB-like ATP-binding protein
	656	lcl|CP080624.1_cds_UEO00435.1_637 [locus_tag=A9R16_003265] [protein=IS4 family transposase] [protein_id=UEO00435.1] [location=complement(647068..648081)]	DNA-directed RNA polymerase	#N/A	#N/A
	657	lcl|CP080624.1_cds_UEO00436.1_638 [locus_tag=A9R16_003270] [protein=DUF4338 domain-containing protein] [protein_id=UEO00436.1] [location=complement(648078..649133)]	hypothetical protein	Domain of unknown function (DUF4338) | Transposase DNA-binding	Domain of unknown function DUF4338 | Transposase, Tn5-like, N-terminal
	658	lcl|CP080624.1_cds_UEO01339.1_639 [locus_tag=A9R16_003275] [protein=DUF4338 domain-containing protein] [protein_id=UEO01339.1] [location=649284..649628]	#N/A	#N/A	#N/A
	659	lcl|CP080624.1_cds_UEO00437.1_640 [locus_tag=A9R16_003280] [protein=heavy-metal-associated domain-containing protein] [protein_id=UEO00437.1] [location=649902..650117]	hypothetical protein N161109_047	Heavy-metal-associated domain	Heavy metal-associated domain, HMA
Candidate_13	679	/	Gp18 tail sheath protein	#N/A	#N/A
	680	lcl|CP080624.1_cds_UEO00457.1_661 [gene=istB] [locus_tag=A9R16_003385] [protein=IS21-like element helper ATPase IstB] [protein_id=UEO00457.1] [location=complement(667974..668777)]	IS21 transposition protein	IstB-like ATP binding protein	IstB-like ATP-binding protein
	681	lcl|CP080624.1_cds_UEO00458.1_662 [locus_tag=A9R16_003390] [protein=DDE-type integrase/transposase/recombinase] [protein_id=UEO00458.1] [location=complement(668767..670161)]	IS21 transposase	#N/A	#N/A
	682	lcl|CP080624.1_cds_UEO00459.1_663 [locus_tag=A9R16_003395] [protein=ParB/RepB/Spo0J family partition protein] [protein_id=UEO00459.1] [location=complement(670079..671098)]	hypothetical protein 7-7-1_00028	ParB-like nuclease domain	ParB/Sulfiredoxin
	683	lcl|CP080624.1_cds_UEO00460.1_664 [locus_tag=A9R16_003400] [protein=hypothetical protein] [protein_id=UEO00460.1] [location=complement(671142..671561)]	Orf16	#N/A	#N/A
	684	lcl|CP080624.1_cds_UEO00461.1_665 [locus_tag=A9R16_003405] [protein=hypothetical protein] [protein_id=UEO00461.1] [location=672825..673100]	tape measure protein	#N/A	#N/A
	685	lcl|CP080624.1_cds_UEO00462.1_666 [locus_tag=A9R16_003410] [protein=hypothetical protein] [protein_id=UEO00462.1] [location=674046..674399]	hypothetical protein GAP32_356	#N/A	#N/A
	686	lcl|CP080624.1_cds_UEO00463.1_667 [locus_tag=A9R16_003415] [protein=hypothetical protein] [protein_id=UEO00463.1] [location=674412..675170]	hypothetical protein VPIG_00122	#N/A	#N/A
	687	lcl|CP080624.1_cds_UEO00464.1_668 [locus_tag=A9R16_003420] [protein=hypothetical protein] [protein_id=UEO00464.1] [location=675222..675896]	putative phage tape measure protein	#N/A	#N/A
	688	lcl|CP080624.1_cds_UEO00465.1_669 [locus_tag=A9R16_003425] [protein=hypothetical protein] [protein_id=UEO00465.1] [location=675946..676329]	hypothetical protein PAJU2_gp61	#N/A	#N/A
	689	lcl|CP080624.1_cds_UEO00466.1_670 [locus_tag=A9R16_003430] [protein=type IV secretion system DNA-binding domain-containing protein] [protein_id=UEO00466.1] [location=676319..677854]	DNA replication protein	Type IV secretion-system coupling protein DNA-binding domain	Type IV secretion system coupling protein TraD, DNA-binding domain
	690	lcl|CP080624.1_cds_UEO00467.1_671 [locus_tag=A9R16_003435] [protein=hypothetical protein] [protein_id=UEO00467.1] [location=677924..678289]	ribonucleotide reductase	#N/A	#N/A
	691	lcl|CP080624.1_cds_UEO00468.1_672 [locus_tag=A9R16_003440] [protein=hypothetical protein] [protein_id=UEO00468.1] [location=678347..678628]	DNA methylase	#N/A	#N/A
	692	lcl|CP080624.1_cds_UEO00469.1_673 [locus_tag=A9R16_003445] [protein=hypothetical protein] [protein_id=UEO00469.1] [location=678628..678909]	internal virion protein	#N/A	#N/A
	693	lcl|CP080624.1_cds_UEO00470.1_674 [locus_tag=A9R16_003450] [protein=relaxase domain-containing protein] [protein_id=UEO00470.1] [location=679048..681768]	hypothetical protein MaF1660_ph0042	TrwC relaxase | AAA domain | UvrD-like helicase C-terminal domain	TrwC relaxase | UvrD-like helicase C-terminal domain
Candidate_14	745	lcl|CP080624.1_cds_UEO00521.1_726 [gene=udp] [locus_tag=A9R16_003710] [protein=uridine phosphorylase] [protein_id=UEO00521.1] [location=745132..745926]	ParA	Phosphorylase superfamily	Nucleoside phosphorylase domain
	746	lcl|CP080624.1_cds_UEO00522.1_727 [locus_tag=A9R16_003715] [protein=hypothetical protein] [protein_id=UEO00522.1] [location=complement(746092..748866)]	putative DNA-directed RNA polymerase beta subunit 5	Phosphoesterase family	Phosphoesterase
	747	lcl|CP080624.1_cds_UEO00523.1_728 [locus_tag=A9R16_003720] [protein=TonB-dependent receptor] [protein_id=UEO00523.1] [location=complement(748988..751312)]	putative iron outer membrane receptor	TonB-dependent Receptor Plug Domain | TonB dependent receptor	TonB-dependent receptor, plug domain | TonB-dependent receptor-like, beta-barrel
	748	lcl|CP080624.1_cds_UEO00524.1_729 [locus_tag=A9R16_003725] [protein=TonB-dependent receptor] [protein_id=UEO00524.1] [location=752418..754691]	hypothetical protein S330809_095	TonB-dependent Receptor Plug Domain | TonB dependent receptor	TonB-dependent receptor, plug domain | TonB-dependent receptor-like, beta-barrel
	749	lcl|CP080624.1_cds_UEO00525.1_730 [locus_tag=A9R16_003730] [protein=purine nucleoside permease] [protein_id=UEO00525.1] [location=complement(754750..755697)]	putative large terminase subunit	Purine nucleoside permease (NUP)	Purine nucleoside permease
	750	lcl|CP080624.1_cds_UEO00526.1_731 [locus_tag=A9R16_003735] [protein=gamma-glutamyltransferase] [protein_id=UEO00526.1] [location=complement(755757..757322)]	hypothetical protein KB57_172	Gamma-glutamyltranspeptidase	#N/A
	751	lcl|CP080624.1_cds_UEO00527.1_732 [locus_tag=A9R16_003740] [protein=amidohydrolase family protein] [protein_id=UEO00527.1] [location=complement(757316..758575)]	hypothetical protein SEA_SNEEZE_50	Amidohydrolase family	Amidohydrolase-related
	752	lcl|CP080624.1_cds_UEO00528.1_733 [locus_tag=A9R16_003745] [protein=cysteine hydrolase] [protein_id=UEO00528.1] [location=complement(758572..759273)]	hypothetical protein Lu11_0227	Isochorismatase family	Isochorismatase-like
	753	lcl|CP080624.1_cds_UEO00529.1_734 [locus_tag=A9R16_003750] [protein=cupin domain-containing protein] [protein_id=UEO00529.1] [location=complement(759284..759715)]	hypothetical protein S14_124	ChrR Cupin-like domain	ChrR-like cupin domain
Candidate_15	751	lcl|CP080624.1_cds_UEO00527.1_732 [locus_tag=A9R16_003740] [protein=amidohydrolase family protein] [protein_id=UEO00527.1] [location=complement(757316..758575)]	hypothetical protein SEA_SNEEZE_50	Amidohydrolase family	Amidohydrolase-related
	752	lcl|CP080624.1_cds_UEO00528.1_733 [locus_tag=A9R16_003745] [protein=cysteine hydrolase] [protein_id=UEO00528.1] [location=complement(758572..759273)]	hypothetical protein Lu11_0227	Isochorismatase family	Isochorismatase-like
	753	lcl|CP080624.1_cds_UEO00529.1_734 [locus_tag=A9R16_003750] [protein=cupin domain-containing protein] [protein_id=UEO00529.1] [location=complement(759284..759715)]	hypothetical protein S14_124	ChrR Cupin-like domain	ChrR-like cupin domain
	754	lcl|CP080624.1_cds_UEO00530.1_735 [locus_tag=A9R16_003755] [protein=xanthine dehydrogenase family protein molybdopterin-binding subunit] [protein_id=UEO00530.1] [location=760063..762333]	hypothetical protein	Aldehyde oxidase and xanthine dehydrogenase, a/b hammerhead domain | Molybdopterin-binding domain of aldehyde dehydrogenase	Aldehyde oxidase/xanthine dehydrogenase, a/b hammerhead | Aldehyde oxidase/xanthine dehydrogenase, molybdopterin binding
	755	lcl|CP080624.1_cds_UEO00531.1_736 [locus_tag=A9R16_003760] [protein=(2Fe-2S)-binding protein] [protein_id=UEO00531.1] [location=762330..762788]	hypothetical protein CPT_Pookie15	[2Fe-2S] binding domain	[2Fe-2S]-binding
	756	lcl|CP080624.1_cds_UEO00532.1_737 [locus_tag=A9R16_003765] [protein=FAD binding domain-containing protein] [protein_id=UEO00532.1] [location=762785..763651]	putative lysin	FAD binding domain in molybdopterin dehydrogenase | CO dehydrogenase flavoprotein C-terminal domain	Molybdopterin dehydrogenase, FAD-binding | CO dehydrogenase flavoprotein, C-terminal
	757	lcl|CP080624.1_cds_UEO00533.1_738 [locus_tag=A9R16_003770] [protein=ureidoglycolate lyase] [protein_id=UEO00533.1] [location=763638..764210]	putative DNA polymerase	Ureidoglycolate lyase	Ureidoglycolate lyase
	758	lcl|CP080624.1_cds_UEO00534.1_739 [locus_tag=A9R16_003775] [protein=ring-opening amidohydrolase] [protein_id=UEO00534.1] [location=764210..765286]	morphogenesis protein	Amidohydrolase ring-opening protein (Amido_AtzD_TrzD)	Cyanuric acid hydrolase/Barbiturase
	759	lcl|CP080624.1_cds_UEO00535.1_740 [locus_tag=A9R16_003780] [protein=XdhC family protein] [protein_id=UEO00535.1] [location=765276..766202]	hypothetical protein	XdhC and CoxI family | XdhC Rossmann domain	XdhC- CoxI | XdhC Rossmann domain
	760	lcl|CP080624.1_cds_UEO00536.1_741 [locus_tag=A9R16_003785] [protein=nucleotidyltransferase family protein] [protein_id=UEO00536.1] [location=766199..766789]	transcription antirepressor	MobA-like NTP transferase domain	MobA-like NTP transferase
	761	lcl|CP080624.1_cds_UEO00537.1_742 [locus_tag=A9R16_003790] [protein=GntR family transcriptional regulator] [protein_id=UEO00537.1] [location=766777..767472]	hypothetical protein PLE2_30	Bacterial regulatory proteins, gntR family | FCD domain	Transcription regulator HTH, GntR | GntR, C-terminal
	762	lcl|CP080624.1_cds_UEO00538.1_743 [locus_tag=A9R16_003795] [protein=MotA/TolQ/ExbB proton channel family protein] [protein_id=UEO00538.1] [location=767735..768451]	hypothetical protein Syn7803C90_205	MotA/TolQ/ExbB proton channel family	MotA/TolQ/ExbB proton channel
	763	lcl|CP080624.1_cds_UEO00539.1_744 [locus_tag=A9R16_003800] [protein=biopolymer transporter ExbD] [protein_id=UEO00539.1] [location=768464..768865]	hypothetical protein EARLPHILLIPIV_236	Biopolymer transport protein ExbD/TolR	Biopolymer transport protein ExbD/TolR
	764	lcl|CP080624.1_cds_UEO00540.1_745 [locus_tag=A9R16_003805] [protein=energy transducer TonB] [protein_id=UEO00540.1] [location=768939..769697]	tail length tape measure protein	Gram-negative bacterial TonB protein C-terminal	TonB, C-terminal
	765	lcl|CP080624.1_cds_UEO00541.1_746 [locus_tag=A9R16_003810] [protein=cytosine permease] [protein_id=UEO00541.1] [location=769735..771135]	#N/A	Permease for cytosine/purines, uracil, thiamine, allantoin	Purine-cytosine permease
	766	lcl|CP080624.1_cds_UEO00542.1_747 [locus_tag=A9R16_003815] [protein=GNAT family N-acetyltransferase] [protein_id=UEO00542.1] [location=771313..771798]	hypothetical protein	Acetyltransferase (GNAT) domain	GNAT domain
	767	lcl|CP080624.1_cds_UEO00543.1_748 [locus_tag=A9R16_003820] [protein=HNH endonuclease] [protein_id=UEO00543.1] [location=772078..773454]	hypothetical protein CST143	RRXRR protein | HNH endonuclease	RRXRR domain | HNH endonuclease
	768	lcl|CP080624.1_cds_UEO00544.1_749 [locus_tag=A9R16_003825] [protein=class II aldolase/adducin family protein] [protein_id=UEO00544.1] [location=complement(773675..774382)]	WhiB-like protein	Class II Aldolase and Adducin N-terminal domain	Class II aldolase/adducin N-terminal
	769	lcl|CP080624.1_cds_UEO00545.1_750 [locus_tag=A9R16_003830] [protein=transporter] [protein_id=UEO00545.1] [location=complement(774370..775251)]	ORF002	#N/A	#N/A
	770	lcl|CP080624.1_cds_UEO00546.1_751 [locus_tag=A9R16_003835] [protein=DUF302 domain-containing protein] [protein_id=UEO00546.1] [location=775392..775784]	putative tape measure domain protein	Domain of unknown function DUF302	Domain of unknown function DUF302
	771	lcl|CP080624.1_cds_UEO00547.1_752 [locus_tag=A9R16_003840] [protein=metallophosphoesterase] [protein_id=UEO00547.1] [location=775917..777134]	putative serine/threonine protein phosphatase	Calcineurin-like phosphoesterase	Calcineurin-like phosphoesterase domain, ApaH type
	772	lcl|CP080624.1_cds_UEO00548.1_753 [locus_tag=A9R16_003845] [protein=HAMP domain-containing histidine kinase] [protein_id=UEO00548.1] [location=complement(777131..778306)]	putative DNA adenine methyltransferase	Response regulator receiver domain | Histidine kinase-, DNA gyrase B-, and HSP90-like ATPase	Signal transduction response regulator, receiver domain | Histidine kinase/HSP90-like ATPase
	773	lcl|CP080624.1_cds_UEO00549.1_754 [locus_tag=A9R16_003850] [protein=type IV pili methyl-accepting chemotaxis transducer N-terminal domain-containing protein] [protein_id=UEO00549.1] [location=778558..780042]	putative antitermination protein Q	Type IV pili methyl-accepting chemotaxis transducer N-term	NarX-like, N-terminal
	774	lcl|CP080624.1_cds_UEO00550.1_755 [gene=kdpF] [locus_tag=A9R16_003855] [protein=K(+)-transporting ATPase subunit F] [protein_id=UEO00550.1] [location=780504..780596]	putative tape measure protein	F subunit of K+-transporting ATPase (Potass_KdpF)	K+ transporting P-type ATPase, F subunit
	775	lcl|CP080624.1_cds_UEO00551.1_756 [gene=kdpA] [locus_tag=A9R16_003860] [protein=potassium-transporting ATPase subunit KdpA] [protein_id=UEO00551.1] [location=780593..782350]	hypothetical protein TIN2_88	Potassium-transporting ATPase A subunit	Potassium-transporting ATPase A chain
Candidate_16	969	lcl|CP080624.1_cds_UEO00726.1_941 [locus_tag=A9R16_004790] [protein=NAD-dependent epimerase/dehydratase family protein] [protein_id=UEO00726.1] [location=971165..972067]	nucleotide sugar epimerase	NAD dependent epimerase/dehydratase family	NAD-dependent epimerase/dehydratase
	970	lcl|CP080624.1_cds_UEO00727.1_942 [locus_tag=A9R16_004795] [protein=glycosyltransferase] [protein_id=UEO00727.1] [location=972064..972819]	hypothetical protein RSPRV1_gp01	Glycosyltransferase like family 2	#N/A
	971	lcl|CP080624.1_cds_UEO00728.1_943 [locus_tag=A9R16_004800] [protein=glycosyltransferase family 4 protein] [protein_id=UEO00728.1] [location=972816..973853]	hypothetical protein P335p18	Glycosyl transferase family 4	Glycosyl transferase, family 4
	972	lcl|CP080624.1_cds_UEO00729.1_944 [locus_tag=A9R16_004805] [protein=polysaccharide biosynthesis protein] [protein_id=UEO00729.1] [location=973822..975714]	nucleotide sugar epimerase	CoA-binding domain | Polysaccharide biosynthesis protein	Polysaccharide biosynthesis protein, CapD-like domain
	973	lcl|CP080624.1_cds_UEO00730.1_945 [locus_tag=A9R16_004810] [protein=hypothetical protein] [protein_id=UEO00730.1] [location=complement(975786..978071)]	peptidase	#N/A	#N/A
	974	lcl|CP080624.1_cds_UEO00731.1_946 [locus_tag=A9R16_004815] [protein=CbbQ/NirQ/NorQ/GpvN family protein] [protein_id=UEO00731.1] [location=complement(978055..978867)]	ATPase family protein	AAA domain (dynein-related subfamily) | CbbQ/NirQ/NorQ C-terminal	ATPase, dynein-related, AAA domain | CbbQ/NirQ/NorQ, C-terminal
	975	lcl|CP080624.1_cds_UEO00732.1_947 [locus_tag=A9R16_004820] [protein=ribulose-bisphosphate carboxylase] [protein_id=UEO00732.1] [location=complement(978986..980365)]	hypothetical protein SEA_CUCURBITA_113	Ribulose bisphosphate carboxylase large chain, N-terminal domain | Ribulose bisphosphate carboxylase large chain, catalytic domain	Ribulose bisphosphate carboxylase, large subunit, ferrodoxin-like N-terminal | Ribulose bisphosphate carboxylase, large subunit, C-terminal
	976	lcl|CP080624.1_cds_UEO00733.1_948 [locus_tag=A9R16_004825] [protein=LysR family transcriptional regulator] [protein_id=UEO00733.1] [location=980516..981442]	hypothetical protein iA2_26	Bacterial regulatory helix-turn-helix protein, lysR family | LysR substrate binding domain	Transcription regulator HTH, LysR | LysR, substrate-binding
	977	lcl|CP080624.1_cds_UEO00734.1_949 [locus_tag=A9R16_004830] [protein=hypothetical protein] [protein_id=UEO00734.1] [location=complement(981678..982070)]	DNA primase	#N/A	#N/A
	978	lcl|CP080624.1_cds_UEO00735.1_950 [locus_tag=A9R16_004835] [protein=SDR family oxidoreductase] [protein_id=UEO00735.1] [location=complement(982588..983322)]	hypothetical protein	short chain dehydrogenase	Short-chain dehydrogenase/reductase SDR
	979	lcl|CP080624.1_cds_UEO00736.1_951 [locus_tag=A9R16_004840] [protein=DsrE family protein] [protein_id=UEO00736.1] [location=complement(983404..983904)]	tail tape measure protein (endogenous virus)	DsrE/DsrF-like family	Sulphur relay, DsrE/F-like protein
	980	lcl|CP080624.1_cds_UEO01351.1_952 [gene=galU] [locus_tag=A9R16_004845] [protein=UTP--glucose-1-phosphate uridylyltransferase GalU] [protein_id=UEO01351.1] [location=984178..985047]	UTP-glucose-1-phosphate uridylyltransferase	Nucleotidyl transferase	Nucleotidyl transferase domain
	981	lcl|CP080624.1_cds_UEO00737.1_953 [locus_tag=A9R16_004850] [protein=DsrE/DsrF/DrsH-like family protein] [protein_id=UEO00737.1] [location=985159..985527]	putative nucleotide-sugar epimerase	DsrE/DsrF-like family	Sulphur relay, DsrE/F-like protein
	982	lcl|CP080624.1_cds_UEO00738.1_954 [locus_tag=A9R16_004855] [protein=hypoxanthine-guanine phosphoribosyltransferase] [protein_id=UEO00738.1] [location=985535..986095]	ribose-phosphate pyrophosphokinase	Phosphoribosyl transferase domain	Phosphoribosyltransferase domain
	983	lcl|CP080624.1_cds_UEO00739.1_955 [locus_tag=A9R16_004860] [protein=S-methyl-5'-thioinosine phosphorylase] [protein_id=UEO00739.1] [location=986092..986841]	peptidase	Phosphorylase superfamily	Nucleoside phosphorylase domain
	984	lcl|CP080624.1_cds_UEO00740.1_956 [locus_tag=A9R16_004865] [protein=peptidoglycan binding protein CsiV] [protein_id=UEO00740.1] [location=complement(986869..987441)]	putative ATP-dependent DNA ligase	#N/A	#N/A
	985	lcl|CP080624.1_cds_UEO00740.1_956 [locus_tag=A9R16_004865] [protein=peptidoglycan binding protein CsiV] [protein_id=UEO00740.1] [location=complement(986869..987441)]	HK97 family portal protein	#N/A	#N/A
	986	lcl|CP080624.1_cds_UEO00741.1_957 [gene=def] [locus_tag=A9R16_004870] [protein=peptide deformylase] [protein_id=UEO00741.1] [location=987486..988037]	putative peptide formylmethionine deformylase	Polypeptide deformylase	Peptide deformylase
	987	lcl|CP080624.1_cds_UEO00742.1_958 [locus_tag=A9R16_004875] [protein=transposase] [protein_id=UEO00742.1] [location=complement(988187..988906)]	hypothetical protein If1p09	Putative transposase DNA-binding domain	Transposase IS605, OrfB, C-terminal
	988	lcl|CP080624.1_cds_UEO00743.1_959 [locus_tag=A9R16_004880] [protein=hypothetical protein] [protein_id=UEO00743.1] [location=complement(988888..989355)]	putative transposase	#N/A	#N/A
	989	lcl|CP080624.1_cds_UEO00744.1_960 [locus_tag=A9R16_004885] [protein=hypothetical protein] [protein_id=UEO00744.1] [location=complement(989391..989684)]	hypothetical protein Rm378p057	#N/A	#N/A
	990	/	baseplate wedge subunit	#N/A	#N/A
Candidate_17	977	lcl|CP080624.1_cds_UEO00734.1_949 [locus_tag=A9R16_004830] [protein=hypothetical protein] [protein_id=UEO00734.1] [location=complement(981678..982070)]	DNA primase	#N/A	#N/A
	978	lcl|CP080624.1_cds_UEO00735.1_950 [locus_tag=A9R16_004835] [protein=SDR family oxidoreductase] [protein_id=UEO00735.1] [location=complement(982588..983322)]	hypothetical protein	short chain dehydrogenase	Short-chain dehydrogenase/reductase SDR
	979	lcl|CP080624.1_cds_UEO00736.1_951 [locus_tag=A9R16_004840] [protein=DsrE family protein] [protein_id=UEO00736.1] [location=complement(983404..983904)]	tail tape measure protein (endogenous virus)	DsrE/DsrF-like family	Sulphur relay, DsrE/F-like protein
	980	lcl|CP080624.1_cds_UEO01351.1_952 [gene=galU] [locus_tag=A9R16_004845] [protein=UTP--glucose-1-phosphate uridylyltransferase GalU] [protein_id=UEO01351.1] [location=984178..985047]	UTP-glucose-1-phosphate uridylyltransferase	Nucleotidyl transferase	Nucleotidyl transferase domain
	981	lcl|CP080624.1_cds_UEO00737.1_953 [locus_tag=A9R16_004850] [protein=DsrE/DsrF/DrsH-like family protein] [protein_id=UEO00737.1] [location=985159..985527]	putative nucleotide-sugar epimerase	DsrE/DsrF-like family	Sulphur relay, DsrE/F-like protein
	982	lcl|CP080624.1_cds_UEO00738.1_954 [locus_tag=A9R16_004855] [protein=hypoxanthine-guanine phosphoribosyltransferase] [protein_id=UEO00738.1] [location=985535..986095]	ribose-phosphate pyrophosphokinase	Phosphoribosyl transferase domain	Phosphoribosyltransferase domain
	983	lcl|CP080624.1_cds_UEO00739.1_955 [locus_tag=A9R16_004860] [protein=S-methyl-5'-thioinosine phosphorylase] [protein_id=UEO00739.1] [location=986092..986841]	peptidase	Phosphorylase superfamily	Nucleoside phosphorylase domain
	984	lcl|CP080624.1_cds_UEO00740.1_956 [locus_tag=A9R16_004865] [protein=peptidoglycan binding protein CsiV] [protein_id=UEO00740.1] [location=complement(986869..987441)]	putative ATP-dependent DNA ligase	#N/A	#N/A
	985	lcl|CP080624.1_cds_UEO00740.1_956 [locus_tag=A9R16_004865] [protein=peptidoglycan binding protein CsiV] [protein_id=UEO00740.1] [location=complement(986869..987441)]	HK97 family portal protein	#N/A	#N/A
	986	lcl|CP080624.1_cds_UEO00741.1_957 [gene=def] [locus_tag=A9R16_004870] [protein=peptide deformylase] [protein_id=UEO00741.1] [location=987486..988037]	putative peptide formylmethionine deformylase	Polypeptide deformylase	Peptide deformylase
	987	lcl|CP080624.1_cds_UEO00742.1_958 [locus_tag=A9R16_004875] [protein=transposase] [protein_id=UEO00742.1] [location=complement(988187..988906)]	hypothetical protein If1p09	Putative transposase DNA-binding domain	Transposase IS605, OrfB, C-terminal
	988	lcl|CP080624.1_cds_UEO00743.1_959 [locus_tag=A9R16_004880] [protein=hypothetical protein] [protein_id=UEO00743.1] [location=complement(988888..989355)]	putative transposase	#N/A	#N/A
	989	lcl|CP080624.1_cds_UEO00744.1_960 [locus_tag=A9R16_004885] [protein=hypothetical protein] [protein_id=UEO00744.1] [location=complement(989391..989684)]	hypothetical protein Rm378p057	#N/A	#N/A
	990	/	baseplate wedge subunit	#N/A	#N/A
	991	lcl|CP080624.1_cds_UEO00745.1_961 [gene=mfd] [locus_tag=A9R16_004890] [protein=transcription-repair coupling factor] [protein_id=UEO00745.1] [location=complement(990317..993826)]	helicase	UvrB interaction domain | CarD-like/TRCF domain | DEAD/DEAH box helicase | Helicase conserved C-terminal domain | TRCF domain	UvrB, interaction domain | CarD-like/TRCF domain | DEAD/DEAH box helicase domain | Helicase, C-terminal | Transcription-repair-coupling factor, C-terminal domain
	992	lcl|CP080624.1_cds_UEO00746.1_962 [locus_tag=A9R16_004895] [protein=hypothetical protein] [protein_id=UEO00746.1] [location=994217..994765]	hypothetical protein	#N/A	#N/A
	993	lcl|CP080624.1_cds_UEO00746.1_962 [locus_tag=A9R16_004895] [protein=hypothetical protein] [protein_id=UEO00746.1] [location=994217..994765]	hypothetical protein PP-LIT1_gp05	CarD-like/TRCF domain	CarD-like/TRCF domain
	994	lcl|CP080624.1_cds_UEO00747.1_963 [gene=ispD] [locus_tag=A9R16_004900] [protein=2-C-methyl-D-erythritol 4-phosphate cytidylyltransferase] [protein_id=UEO00747.1] [location=994762..995475]	hypothetical protein R1080702_208	2-C-methyl-D-erythritol 4-phosphate cytidylyltransferase	Cytidylyltransferase IspD/TarI
	995	lcl|CP080624.1_cds_UEO00748.1_964 [gene=ispF] [locus_tag=A9R16_004905] [protein=2-C-methyl-D-erythritol 2,4-cyclodiphosphate synthase] [protein_id=UEO00748.1] [location=995483..995965]	PblB-type antireceptor	YgbB family	2-C-methyl-D-erythritol 2,4-cyclodiphosphate synthase
	996	lcl|CP080624.1_cds_UEO00749.1_965 [locus_tag=A9R16_004910] [protein=Smr/MutS family protein] [protein_id=UEO00749.1] [location=complement(995962..996498)]	#N/A	Smr domain	Smr domain
	997	lcl|CP080624.1_cds_UEO00750.1_966 [gene=trxB] [locus_tag=A9R16_004915] [protein=thioredoxin-disulfide reductase] [protein_id=UEO00750.1] [location=complement(996482..997453)]	ribonucleotide diphosphate reductase alpha subunit	Pyridine nucleotide-disulphide oxidoreductase	FAD/NAD(P)-binding domain
	998	lcl|CP080624.1_cds_UEO00751.1_967 [gene=ald] [locus_tag=A9R16_004920] [protein=alanine dehydrogenase] [protein_id=UEO00751.1] [location=997577..998644]	gp26	Alanine dehydrogenase/PNT, N-terminal domain | Alanine dehydrogenase/PNT, C-terminal domain	Alanine dehydrogenase/pyridine nucleotide transhydrogenase, N-terminal | Alanine dehydrogenase/pyridine nucleotide transhydrogenase, NAD(H)-binding domain
	999	lcl|CP080624.1_cds_UEO00752.1_968 [locus_tag=A9R16_004925] [protein=DNA translocase FtsK 4TM domain-containing protein] [protein_id=UEO00752.1] [location=998678..1000936]	FtsK	4TM region of DNA translocase FtsK/SpoIIIE | FtsK alpha domain | FtsK/SpoIIIE family | Ftsk gamma domain	DNA translocase FtsK, 4TM region | FtsK alpha domain | FtsK domain | FtsK gamma domain
	1000	lcl|CP080624.1_cds_UEO00753.1_969 [gene=lolA] [locus_tag=A9R16_004930] [protein=outer membrane lipoprotein chaperone LolA] [protein_id=UEO00753.1] [location=1000933..1001547]	DNA polymerase	Outer membrane lipoprotein carrier protein LolA	Outer membrane lipoprotein carrier protein LolA-like
	1001	lcl|CP080624.1_cds_UEO00754.1_970 [locus_tag=A9R16_004935] [protein=replication-associated recombination protein A] [protein_id=UEO00754.1] [location=1001547..1002836]	#N/A	#N/A	#N/A
	1002	lcl|CP080624.1_cds_UEO00754.1_970 [locus_tag=A9R16_004935] [protein=replication-associated recombination protein A] [protein_id=UEO00754.1] [location=1001547..1002836]	recombination protein RarA	ATPase family associated with various cellular activities (AAA) | AAA C-terminal domain | MgsA AAA+ ATPase C terminal	ATPase, AAA-type, core | AAA C-terminal domain | MgsA AAA+ ATPase C-terminal
	1003	lcl|CP080624.1_cds_UEO01352.1_971 [locus_tag=A9R16_004940] [protein=DMT family transporter] [protein_id=UEO01352.1] [location=1002922..1003962]	tape measure protein	EamA-like transporter family | EamA-like transporter family	EamA domain | EamA domain
	1004	lcl|CP080624.1_cds_UEO00755.1_972 [locus_tag=A9R16_004945] [protein=TIGR03013 family PEP-CTERM/XrtA system glycosyltransferase] [protein_id=UEO00755.1] [location=1004333..1005718]	hypothetical protein AaV_083	Bacterial sugar transferase	Bacterial sugar transferase
	1005	lcl|CP080624.1_cds_UEO00756.1_973 [locus_tag=A9R16_004950] [protein=polysaccharide export protein] [protein_id=UEO00756.1] [location=1005822..1006448]	ribonucleotide reductase (aerobic) beta subunit	Polysaccharide biosynthesis/export protein | SLBB domain	Polysaccharide export protein | Soluble ligand binding domain
Candidate_18	1023	lcl|CP080624.1_cds_UEO01354.1_991 [locus_tag=A9R16_005040] [protein=general stress protein] [protein_id=UEO01354.1] [location=complement(1027540..1027908)]	unnamed protein product	Stress-induced bacterial acidophilic repeat motif | Stress-induced bacterial acidophilic repeat motif	Stress-induced protein, KGG, repeat | Stress-induced protein, KGG, repeat
	1024	lcl|CP080624.1_cds_UEO00773.1_992 [locus_tag=A9R16_005045] [protein=NAD-dependent epimerase/dehydratase family protein] [protein_id=UEO00773.1] [location=complement(1028444..1029388)]	ADP-L-glycero-D-mannoheptose-6-epimerase	NAD dependent epimerase/dehydratase family	NAD-dependent epimerase/dehydratase
	1025	lcl|CP080624.1_cds_UEO00774.1_993 [locus_tag=A9R16_005050] [protein=nucleotide sugar dehydrogenase] [protein_id=UEO00774.1] [location=1029576..1030859]	UDP-glucose dehydrogenase	UDP-glucose/GDP-mannose dehydrogenase family, NAD binding domain | UDP-glucose/GDP-mannose dehydrogenase family, central domain | UDP-glucose/GDP-mannose dehydrogenase family, UDP binding domain	UDP-glucose/GDP-mannose dehydrogenase, N-terminal | UDP-glucose/GDP-mannose dehydrogenase, dimerisation | UDP-glucose/GDP-mannose dehydrogenase, C-terminal
	1026	lcl|CP080624.1_cds_UEO00775.1_994 [locus_tag=A9R16_005055] [protein=NAD-dependent epimerase] [protein_id=UEO00775.1] [location=1030888..1031943]	ADP-L-glycero-D-mannoheptose-6-epimerase	NAD dependent epimerase/dehydratase family	NAD-dependent epimerase/dehydratase
	1027	lcl|CP080624.1_cds_UEO00776.1_995 [gene=trxA] [locus_tag=A9R16_005060] [protein=thioredoxin] [protein_id=UEO00776.1] [location=complement(1031940..1032803)]	thioredoxin	Thioredoxin | Tetratricopeptide repeat | Tetratricopeptide repeat	Thioredoxin domain
	1028	lcl|CP080624.1_cds_UEO00777.1_996 [gene=pcnB] [locus_tag=A9R16_005070] [protein=polynucleotide adenylyltransferase PcnB] [protein_id=UEO00777.1] [location=1033043..1034311]	DNA injection protein	#N/A	#N/A
	1029	lcl|CP080624.1_cds_UEO00777.1_996 [gene=pcnB] [locus_tag=A9R16_005070] [protein=polynucleotide adenylyltransferase PcnB] [protein_id=UEO00777.1] [location=1033043..1034311]	major capsid protein	Probable RNA and SrmB- binding site of polymerase A | Polymerase A arginine-rich C-terminus	tRNA nucleotidyltransferase/poly(A) polymerase, RNA and SrmB- binding domain | Polymerase A arginine-rich C-terminal domain
	1030	lcl|CP080624.1_cds_UEO00778.1_997 [gene=folK] [locus_tag=A9R16_005075] [protein=2-amino-4-hydroxy-6-hydroxymethyldihydropteridine diphosphokinase] [protein_id=UEO00778.1] [location=1034295..1034795]	hypothetical protein	#N/A	#N/A
	1031	lcl|CP080624.1_cds_UEO00779.1_998 [locus_tag=A9R16_005080] [protein=deoxynucleoside kinase] [protein_id=UEO00779.1] [location=1034806..1035483]	deoxynucleoside kinase	Deoxynucleoside kinase	Deoxynucleoside kinase domain
	1032	lcl|CP080624.1_cds_UEO00780.1_999 [gene=panB] [locus_tag=A9R16_005085] [protein=3-methyl-2-oxobutanoate hydroxymethyltransferase] [protein_id=UEO00780.1] [location=1035480..1036289]	nuclease	Ketopantoate hydroxymethyltransferase	Ketopantoate hydroxymethyltransferase
	1033	lcl|CP080624.1_cds_UEO00781.1_1000 [gene=panC] [locus_tag=A9R16_005090] [protein=pantoate--beta-alanine ligase] [protein_id=UEO00781.1] [location=1036335..1037216]	hypothetical protein PHIN3_342	Pantoate-beta-alanine ligase	Pantoate-beta-alanine ligase
	1034	lcl|CP080624.1_cds_UEO00782.1_1001 [locus_tag=A9R16_005095] [protein=aspartate 1-decarboxylase] [protein_id=UEO00782.1] [location=1037224..1037607]	hypothetical protein PE3_030	Aspartate decarboxylase	Aspartate decarboxylase
	1035	lcl|CP080624.1_cds_UEO00783.1_1002 [locus_tag=A9R16_005100] [protein=MFS transporter] [protein_id=UEO00783.1] [location=complement(1037777..1039273)]	transporter-like protein	Major Facilitator Superfamily	Major facilitator superfamily
	1036	lcl|CP080624.1_cds_UEO00784.1_1003 [locus_tag=A9R16_005105] [protein=hypothetical protein] [protein_id=UEO00784.1] [location=1040057..1040245]	hypothetical protein CPT_Matisse110	#N/A	#N/A
	1037	lcl|CP080624.1_cds_UEO00784.1_1003 [locus_tag=A9R16_005105] [protein=hypothetical protein] [protein_id=UEO00784.1] [location=1040057..1040245]	hypothetical protein SEA_BIPPER_37	#N/A	#N/A
	1038	lcl|CP080624.1_cds_UEO00785.1_1004 [locus_tag=A9R16_005110] [protein=tyrosine-type recombinase/integrase] [protein_id=UEO00785.1] [location=complement(1040394..1040573)]	Site-specific DNA recombinase	Phage integrase family	Integrase, catalytic domain
	1039	lcl|CP080624.1_cds_UEO00787.1_1006 [gene=queA] [locus_tag=A9R16_005125] [protein=tRNA preQ1(34) S-adenosylmethionine ribosyltransferase-isomerase QueA] [protein_id=UEO00787.1] [location=1041454..1042497]	capsid and scaffold protein	Queuosine biosynthesis protein	S-adenosylmethionine:tRNA ribosyltransferase-isomerase, QueA
Candidate_19	1088	lcl|CP080624.1_cds_UEO00833.1_1055 [locus_tag=A9R16_005380] [protein=hypothetical protein] [protein_id=UEO00833.1] [location=1089389..1089622]	putative N-methyltransferase	#N/A	#N/A
	1089	lcl|CP080624.1_cds_UEO00834.1_1056 [locus_tag=A9R16_005385] [protein=addiction module protein] [protein_id=UEO00834.1] [location=1089756..1089980]	hypothetical protein SPN3US_0175	Putative addiction module component	Conserved hypothetical protein CHP02574, addiction module
	1090	lcl|CP080624.1_cds_UEO00835.1_1057 [locus_tag=A9R16_005390] [protein=hypothetical protein] [protein_id=UEO00835.1] [location=complement(1090869..1091273)]	RNA ligase	#N/A	#N/A
	1091	lcl|CP080624.1_cds_UEO00836.1_1058 [locus_tag=A9R16_005395] [protein=ParA family protein] [protein_id=UEO00836.1] [location=complement(1091537..1092538)]	unnamed protein product	AAA domain	AAA domain
	1092	lcl|CP080624.1_cds_UEO00838.1_1060 [locus_tag=A9R16_005405] [protein=hypothetical protein] [protein_id=UEO00838.1] [location=1093011..1093997]	putative transposase A subunit	#N/A	#N/A
	1093	lcl|CP080624.1_cds_UEO00839.1_1061 [locus_tag=A9R16_005410] [protein=hypothetical protein] [protein_id=UEO00839.1] [location=1094045..1094911]	hypothetical protein CPT_Merlin114	#N/A	#N/A
	1094	lcl|CP080624.1_cds_UEO00841.1_1063 [locus_tag=A9R16_005420] [protein=ISL3 family transposase] [protein_id=UEO00841.1] [location=1095321..1096424]	Transposase	zinc-finger of transposase IS204/IS1001/IS1096/IS1165 | Transposase	Transposase IS204/IS1001/IS1096/IS1165, zinc-finger | Transposase IS204/IS1001/IS1096/IS1165, DDE domain
	1095	lcl|CP080624.1_cds_UEO00842.1_1064 [locus_tag=A9R16_005425] [protein=hypothetical protein] [protein_id=UEO00842.1] [location=1097138..1097914]	putative head morphogenesis protein	#N/A	#N/A
	1096	/	hypothetical protein L338C_109	#N/A	#N/A
	1097	lcl|CP080624.1_cds_UEO00843.1_1065 [locus_tag=A9R16_005430] [protein=DUF4145 domain-containing protein] [protein_id=UEO00843.1] [location=1098155..1098853]	hypothetical protein phiPH15_gp07	Domain of unknown function (DUF4145)	Domain of unknown function DUF4145
	1098	/	hypothetical protein PHELEMICH_35	#N/A	#N/A
	1099	/	putative head protein	#N/A	#N/A
	1100	lcl|CP080624.1_cds_UEO00844.1_1066 [locus_tag=A9R16_005435] [protein=hypothetical protein] [protein_id=UEO00844.1] [location=1099773..1100267]	hypothetical protein CYXG_00191	#N/A	#N/A
	1101	lcl|CP080624.1_cds_UEO00845.1_1067 [locus_tag=A9R16_005440] [protein=DUF4926 domain-containing protein] [protein_id=UEO00845.1] [location=1100264..1100473]	minor structural protein/ peptidase	Domain of unknown function (DUF4926)	Protein of unknown function DUF4926
	1102	lcl|CP080624.1_cds_UEO00846.1_1068 [locus_tag=A9R16_005445] [protein=transcriptional regulator] [protein_id=UEO00846.1] [location=complement(1100631..1100984)]	hypothetical protein PBV4795_ORF21	#N/A	#N/A
	1103	lcl|CP080624.1_cds_UEO00847.1_1069 [locus_tag=A9R16_005450] [protein=type II toxin-antitoxin system HigB family toxin] [protein_id=UEO00847.1] [location=complement(1100994..1101296)]	hypothetical protein PBV4795_ORF22	HigB_toxin, RelE-like toxic component of a toxin-antitoxin system	Toxin-antitoxin system, toxin component, HigB, putative
Candidate_20	1136	lcl|CP080624.1_cds_UEO00879.1_1102 [gene=hisS] [locus_tag=A9R16_005620] [protein=histidine--tRNA ligase] [protein_id=UEO00879.1] [location=1131754..1133016]	internal virion protein D	Histidyl-tRNA synthetase	Class II Histidinyl-tRNA synthetase (HisRS)-like catalytic core domain
	1137	lcl|CP080624.1_cds_UEO00880.1_1103 [locus_tag=A9R16_005625] [protein=tetratricopeptide repeat protein] [protein_id=UEO00880.1] [location=1133006..1133638]	host specificity protein	Tetratricopeptide repeat-like domain	Tetratricopeptide repeat-like domain
	1138	lcl|CP080624.1_cds_UEO00881.1_1104 [gene=bamB] [locus_tag=A9R16_005630] [protein=outer membrane protein assembly factor BamB] [protein_id=UEO00881.1] [location=1133635..1134807]	hypothetical protein VEGAS_47	PQQ-like domain	Pyrrolo-quinoline quinone repeat
	1139	lcl|CP080624.1_cds_UEO00882.1_1105 [gene=der] [locus_tag=A9R16_005635] [protein=ribosome biogenesis GTPase Der] [protein_id=UEO00882.1] [location=1134804..1136195]	putative protein 14	50S ribosome-binding GTPase | 50S ribosome-binding GTPase | KH-domain-like of EngA bacterial GTPase enzymes, C-terminal	GTP binding domain | GTP binding domain | GTPase Der, C-terminal KH-domain-like
	1140	lcl|CP080624.1_cds_UEO00883.1_1106 [gene=xseA] [locus_tag=A9R16_005640] [protein=exodeoxyribonuclease VII large subunit] [protein_id=UEO00883.1] [location=complement(1136186..1137676)]	exodeoxyribonuclease VII large subunit	OB-fold nucleic acid binding domain | Exonuclease VII, large subunit	OB-fold nucleic acid binding domain | Exonuclease VII, large subunit, C-terminal
	1141	lcl|CP080624.1_cds_UEO00884.1_1107 [locus_tag=A9R16_005645] [protein=lipoprotein] [protein_id=UEO00884.1] [location=complement(1137730..1138047)]	ORF62	Prokaryotic membrane lipoprotein lipid attachment site	Membrane lipoprotein, lipid attachment site
	1142	lcl|CP080624.1_cds_UEO00885.1_1108 [gene=guaB] [locus_tag=A9R16_005650] [protein=IMP dehydrogenase] [protein_id=UEO00885.1] [location=1138175..1139632]	GMP reductase	IMP dehydrogenase / GMP reductase domain | CBS domain | CBS domain	IMP dehydrogenase/GMP reductase | CBS domain | CBS domain
	1143	lcl|CP080624.1_cds_UEO00886.1_1109 [gene=guaA] [locus_tag=A9R16_005655] [protein=glutamine-hydrolyzing GMP synthase] [protein_id=UEO00886.1] [location=1139637..1141223]	putative helicase	Glutamine amidotransferase class-I | NAD synthase | GMP synthase C terminal domain	Glutamine amidotransferase | NAD/GMP synthase | GMP synthase, C-terminal
	1144	/	#N/A	#N/A	#N/A
	1145	lcl|CP080624.1_cds_UEO01359.1_1110 [locus_tag=A9R16_005660] [protein=transposase] [protein_id=UEO01359.1] [location=1142238..1142609]	transposase	Transposase IS66 family	Transposase, IS66
	1146	lcl|CP080624.1_cds_UEO00887.1_1111 [locus_tag=A9R16_005665] [protein=transposase] [protein_id=UEO00887.1] [location=1142609..1142881]	hypothetical protein	Transposase IS66 family	Transposase, IS66
	1147	/	hypothetical protein	#N/A	#N/A
	1148	lcl|CP080624.1_cds_UEO00888.1_1112 [locus_tag=A9R16_005670] [protein=nucleotidyl transferase AbiEii/AbiGii toxin family protein] [protein_id=UEO00888.1] [location=complement(1143340..1144368)]	hypothetical protein EFm5_62	Nucleotidyl transferase AbiEii toxin, Type IV TA system	Nucleotidyl transferase AbiEii toxin, Type IV TA system
	1149	lcl|CP080624.1_cds_UEO00889.1_1113 [locus_tag=A9R16_005675] [protein=hypothetical protein] [protein_id=UEO00889.1] [location=complement(1144361..1144957)]	gp22	#N/A	#N/A
	1150	lcl|CP080624.1_cds_UEO00890.1_1114 [locus_tag=A9R16_005680] [protein=transposase] [protein_id=UEO00890.1] [location=1145185..1145391]	hypothetical protein PRSG_00033	Transposase DNA-binding	Transposase, Tn5-like, N-terminal
	1151	lcl|CP080624.1_cds_UEO00891.1_1115 [locus_tag=A9R16_005685] [protein=type IV toxin-antitoxin system AbiEi family antitoxin] [protein_id=UEO00891.1] [location=1145590..1146408]	putative helicase	Transcriptional regulator, AbiEi antitoxin | AbiEi antitoxin C-terminal domain	Transcriptional regulator, AbiEi antitoxin | AbiEi antitoxin C-terminal domain
	1152	lcl|CP080624.1_cds_UEO00892.1_1116 [locus_tag=A9R16_005690] [protein=nucleotidyl transferase AbiEii/AbiGii toxin family protein] [protein_id=UEO00892.1] [location=1146405..1147280]	gp42	Nucleotidyl transferase AbiEii toxin, Type IV TA system	Nucleotidyl transferase AbiEii toxin, Type IV TA system
	1153	lcl|CP080624.1_cds_UEO00894.1_1118 [locus_tag=A9R16_005700] [protein=helix-turn-helix domain-containing protein] [protein_id=UEO00894.1] [location=1148129..1148449]	transcriptional regulator	Helix-turn-helix domain	#N/A
	1154	lcl|CP080624.1_cds_UEO00895.1_1119 [locus_tag=A9R16_005705] [protein=HipA domain-containing protein] [protein_id=UEO00895.1] [location=1148439..1149701]	hypothetical protein CPPG_00211	HipA N-terminal domain | HipA-like C-terminal domain	HipA, N-terminal subdomain 1 | HipA-like, C-terminal
	1155	lcl|CP080624.1_cds_1120 [locus_tag=A9R16_005710] [protein=IS1595 family transposase] [pseudo=true] [location=complement(1149743..1150220)]	hypothetical protein Rm378p125	#N/A	#N/A
	1156	lcl|CP080624.1_cds_UEO00896.1_1121 [locus_tag=A9R16_005715] [protein=SEC-C domain-containing protein] [protein_id=UEO00896.1] [location=complement(1150223..1151245)]	gp60	SEC-C motif	SEC-C motif
	1157	/	hypothetical protein F19_30	#N/A	#N/A
	1158	lcl|CP080624.1_cds_UEO00897.1_1122 [locus_tag=A9R16_005720] [protein=hypothetical protein] [protein_id=UEO00897.1] [location=1153284..1154678]	#N/A	#N/A	#N/A
	1159	lcl|CP080624.1_cds_UEO00897.1_1122 [locus_tag=A9R16_005720] [protein=hypothetical protein] [protein_id=UEO00897.1] [location=1153284..1154678]	lysozyme murein	#N/A	#N/A
	1160	lcl|CP080624.1_cds_UEO00898.1_1123 [locus_tag=A9R16_005725] [protein=c-type cytochrome] [protein_id=UEO00898.1] [location=1154695..1155363]	phage exonuclease	Cytochrome c | Cytochrome c	Cytochrome c-like domain | Cytochrome c-like domain
	1161	lcl|CP080624.1_cds_UEO00899.1_1124 [locus_tag=A9R16_005730] [protein=hypothetical protein] [protein_id=UEO00899.1] [location=1155461..1156012]	gp7 baseplate wedge initiator	#N/A	#N/A
	1162	lcl|CP080624.1_cds_UEO00900.1_1125 [locus_tag=A9R16_005735] [protein=cytochrome c oxidase subunit II] [protein_id=UEO00900.1] [location=1156022..1156783]	conserved hypothetical protein	Cytochrome C oxidase subunit II, periplasmic domain	Cytochrome c oxidase subunit II-like C-terminal
Candidate_21	1164	lcl|CP080624.1_cds_UEO00902.1_1127 [locus_tag=A9R16_005745] [protein=hypothetical protein] [protein_id=UEO00902.1] [location=1158744..1159298]	hypothetical protein CPXG_00120	#N/A	#N/A
	1165	lcl|CP080624.1_cds_UEO00903.1_1128 [locus_tag=A9R16_005750] [protein=cytochrome C oxidase subunit IV] [protein_id=UEO00903.1] [location=1159339..1159530]	tail assembly chaperone	#N/A	#N/A
	1166	lcl|CP080624.1_cds_UEO00904.1_1129 [locus_tag=A9R16_005755] [protein=heme o synthase] [protein_id=UEO00904.1] [location=1159784..1160734]	hypothetical protein PSSM7_169	UbiA prenyltransferase family	UbiA prenyltransferase family
	1167	lcl|CP080624.1_cds_UEO00905.1_1130 [locus_tag=A9R16_005760] [protein=hypothetical protein] [protein_id=UEO00905.1] [location=1160784..1160927]	putative major capsid protein	#N/A	#N/A
	1168	lcl|CP080624.1_cds_UEO00906.1_1131 [locus_tag=A9R16_005765] [protein=rusticyanin] [protein_id=UEO00906.1] [location=1161098..1161670]	hypothetical protein Syn7803US120_170	Copper binding proteins, plastocyanin/azurin family	Blue (type 1) copper domain
	1169	lcl|CP080624.1_cds_UEO00907.1_1132 [locus_tag=A9R16_005770] [protein=cytochrome c oxidase assembly protein] [protein_id=UEO00907.1] [location=1162030..1162977]	hypothetical protein Eldridge_0124	Cytochrome c oxidase caa3 assembly factor (Caa3_CtaG)	Cytochrome c oxidase caa3-type, assembly factor CtaG-related
	1170	lcl|CP080624.1_cds_UEO00908.1_1133 [locus_tag=A9R16_005775] [protein=hypothetical protein] [protein_id=UEO00908.1] [location=1163020..1163850]	hypothetical protein P141_43	#N/A	#N/A
	1171	lcl|CP080624.1_cds_UEO00909.1_1134 [locus_tag=A9R16_005780] [protein=MFS transporter] [protein_id=UEO00909.1] [location=1165212..1166252]	hypothetical protein vB_PsyM_KIL1_0117	Major Facilitator Superfamily	Major facilitator superfamily
	1172	lcl|CP080624.1_cds_UEO00910.1_1135 [locus_tag=A9R16_005785] [protein=IS1634 family transposase] [protein_id=UEO00910.1] [location=1166348..1168162]	hypothetical protein BM5_15	Transposase DDE domain	Transposase, IS4-like
	1173	lcl|CP080624.1_cds_UEO00911.1_1136 [locus_tag=A9R16_005790] [protein=hypothetical protein] [protein_id=UEO00911.1] [location=1168261..1168824]	hypothetical protein C421010_222	#N/A	#N/A
	1174	/	hypothetical protein Lu11_0071	#N/A	#N/A
	1175	lcl|CP080624.1_cds_UEO00912.1_1137 [gene=tadA] [locus_tag=A9R16_005795] [protein=tRNA adenosine(34) deaminase TadA] [protein_id=UEO00912.1] [location=1169425..1169946]	putative dCMP deaminase	MafB19-like deaminase	tRNA-specific adenosine deaminase
	1176	lcl|CP080624.1_cds_UEO00913.1_1138 [gene=mltF] [locus_tag=A9R16_005800] [protein=membrane-bound lytic murein transglycosylase MltF] [protein_id=UEO00913.1] [location=complement(1169914..1171326)]	lysozyme_like superfamily protein	Bacterial extracellular solute-binding proteins, family 3 | Transglycosylase SLT domain	Solute-binding protein family 3/N-terminal domain of MltF | Transglycosylase SLT domain 1
	1177	lcl|CP080624.1_cds_UEO00914.1_1139 [locus_tag=A9R16_005810] [protein=HAMP domain-containing histidine kinase] [protein_id=UEO00914.1] [location=1171642..1172703]	hypothetical protein	Histidine kinase-, DNA gyrase B-, and HSP90-like ATPase	Histidine kinase/HSP90-like ATPase
	1178	lcl|CP080624.1_cds_UEO00915.1_1140 [locus_tag=A9R16_005815] [protein=response regulator] [protein_id=UEO00915.1] [location=1172753..1174651]	hypothetical protein KPP10_gp122	His Kinase A (phospho-acceptor) domain | Histidine kinase-, DNA gyrase B-, and HSP90-like ATPase | Response regulator receiver domain	Signal transduction histidine kinase, dimerisation/phosphoacceptor domain | Histidine kinase/HSP90-like ATPase | Signal transduction response regulator, receiver domain
	1179	lcl|CP080624.1_cds_UEO00916.1_1141 [locus_tag=A9R16_005820] [protein=sensor domain-containing diguanylate cyclase] [protein_id=UEO00916.1] [location=1174759..1175781]	diguanylate cyclase	Diguanylate cyclase, GGDEF domain	GGDEF domain
Candidate_22	1187	lcl|CP080624.1_cds_UEO00923.1_1149 [locus_tag=A9R16_005865] [protein=hypothetical protein] [protein_id=UEO00923.1] [location=complement(1180356..1181228)]	hypothetical protein RHEph10_gp068	Ion channel | Inward rectifier potassium channel C-terminal domain	Potassium channel domain | Inward rectifier potassium channel, C-terminal
	1188	lcl|CP080624.1_cds_UEO00924.1_1150 [gene=dnaX] [locus_tag=A9R16_005875] [protein=DNA polymerase III subunit gamma/tau] [protein_id=UEO00924.1] [location=1181507..1183216]	DnaX DNA polymerase III clamp loader complex gamma-tau-delta subunit	DNA polymerase III, delta subunit | DNA polymerase III subunits gamma and tau domain III | DNA polymerase III tau subunit V interacting with alpha	DNA polymerase III, gamma subunit, domain III | DNA polymerase III, tau subunit, domain V
	1189	lcl|CP080624.1_cds_UEO00925.1_1151 [locus_tag=A9R16_005880] [protein=YbaB/EbfC family nucleoid-associated protein] [protein_id=UEO00925.1] [location=1183213..1183533]	clamp-loader subunit	YbaB/EbfC DNA-binding family	Nucleoid-associated protein YbaB/EbfC family
	1190	lcl|CP080624.1_cds_UEO00926.1_1152 [gene=recR] [locus_tag=A9R16_005885] [protein=recombination mediator RecR] [protein_id=UEO00926.1] [location=1183536..1184135]	hypothetical protein KL1_00046	RecR protein | Toprim domain	Recombination protein RecR, C4-type zinc finger | TOPRIM domain
	1191	lcl|CP080624.1_cds_UEO00927.1_1153 [locus_tag=A9R16_005890] [protein=4a-hydroxytetrahydrobiopterin dehydratase] [protein_id=UEO00927.1] [location=complement(1184143..1184475)]	putative predicted protein	Pterin 4 alpha carbinolamine dehydratase	Pterin 4 alpha carbinolamine dehydratase
	1192	lcl|CP080624.1_cds_UEO00928.1_1154 [gene=orn] [locus_tag=A9R16_005895] [protein=oligoribonuclease] [protein_id=UEO00928.1] [location=1184761..1185318]	oligoribonuclease	Exonuclease	Exonuclease, RNase T/DNA polymerase III
	1193	lcl|CP080624.1_cds_UEO00929.1_1155 [locus_tag=A9R16_005900] [protein=NAD(P)H-hydrate dehydratase] [protein_id=UEO00929.1] [location=1185416..1186708]	hypothetical protein	YjeF-related protein N-terminus | Carbohydrate kinase	YjeF N-terminal domain | ATP-dependent (S)-NAD(P)H-hydrate dehydratase
	1194	lcl|CP080624.1_cds_UEO00930.1_1156 [gene=tsaE] [locus_tag=A9R16_005905] [protein=tRNA (adenosine(37)-N6)-threonylcarbamoyltransferase complex ATPase subunit type 1 TsaE] [protein_id=UEO00930.1] [location=1186702..1187154]	DNA helicase	Threonylcarbamoyl adenosine biosynthesis protein TsaE	tRNA threonylcarbamoyl adenosine modification protein TsaE
	1195	lcl|CP080624.1_cds_UEO00931.1_1157 [locus_tag=A9R16_005910] [protein=N-acetylmuramoyl-L-alanine amidase] [protein_id=UEO00931.1] [location=1187151..1188500]	lysin	N-acetylmuramoyl-L-alanine amidase | LysM domain	N-acetylmuramoyl-L-alanine amidase, catalytic domain | LysM domain
	1196	lcl|CP080624.1_cds_UEO00932.1_1158 [locus_tag=A9R16_005915] [protein=amino acid permease] [protein_id=UEO00932.1] [location=1188553..1189998]	hypothetical protein Ln9_0043	Amino acid permease	Amino acid/polyamine transporter I
	1197	lcl|CP080624.1_cds_UEO00933.1_1159 [locus_tag=A9R16_005920] [protein=transposase] [protein_id=UEO00933.1] [location=complement(1190089..1191102)]	transposase	Probable transposase | Putative transposase DNA-binding domain	Probable transposase, IS891/IS1136/IS1341 | Transposase IS605, OrfB, C-terminal
	1198	lcl|CP080624.1_cds_UEO00934.1_1160 [locus_tag=A9R16_005925] [protein=helix-turn-helix domain-containing protein] [protein_id=UEO00934.1] [location=complement(1191244..1191372)]	hypothetical protein PH10_gp44	#N/A	#N/A
	1199	lcl|CP080624.1_cds_UEO00935.1_1161 [locus_tag=A9R16_005930] [protein=nucleotidyltransferase domain-containing protein] [protein_id=UEO00935.1] [location=complement(1193079..1194179)]	hypothetical protein IBBPl23_27	HD domain	HD domain
	1200	lcl|CP080624.1_cds_UEO00935.1_1161 [locus_tag=A9R16_005930] [protein=nucleotidyltransferase domain-containing protein] [protein_id=UEO00935.1] [location=complement(1193079..1194179)]	tail fiber protein	#N/A	#N/A
	1201	lcl|CP080624.1_cds_UEO00935.1_1161 [locus_tag=A9R16_005930] [protein=nucleotidyltransferase domain-containing protein] [protein_id=UEO00935.1] [location=complement(1193079..1194179)]	exfoliative toxin A	#N/A	#N/A
	1202	lcl|CP080624.1_cds_UEO00936.1_1162 [gene=map] [locus_tag=A9R16_005935] [protein=type I methionyl aminopeptidase] [protein_id=UEO00936.1] [location=complement(1194190..1194957)]	hypothetical protein E3_1300	Metallopeptidase family M24	Peptidase M24
	1203	lcl|CP080624.1_cds_UEO00937.1_1163 [gene=rpsB] [locus_tag=A9R16_005940] [protein=30S ribosomal protein S2] [protein_id=UEO00937.1] [location=1195236..1196147]	hypothetical protein SSM2_174	Ribosomal protein S2	Ribosomal protein S2
	1204	lcl|CP080624.1_cds_UEO00938.1_1164 [gene=tsf] [locus_tag=A9R16_005945] [protein=translation elongation factor Ts] [protein_id=UEO00938.1] [location=1196221..1197102]	putative elongation factor EF-Ts domain protein	Elongation factor TS	Translation elongation factor EFTs/EF1B, dimerisation
	1205	lcl|CP080624.1_cds_UEO00939.1_1165 [gene=pyrH] [locus_tag=A9R16_005950] [protein=UMP kinase] [protein_id=UEO00939.1] [location=1197106..1197828]	hypothetical protein SHOU24_44	Amino acid kinase family	Aspartate/glutamate/uridylate kinase
	1206	lcl|CP080624.1_cds_UEO00940.1_1166 [gene=frr] [locus_tag=A9R16_005955] [protein=ribosome recycling factor] [protein_id=UEO00940.1] [location=1197821..1198378]	putative transcriptional regulator	Ribosome recycling factor	Ribosome recycling factor domain
	1207	lcl|CP080624.1_cds_UEO00941.1_1167 [gene=uppS] [locus_tag=A9R16_005960] [protein=di-trans,poly-cis-decaprenylcistransferase] [protein_id=UEO00941.1] [location=1198412..1199170]	di-trans,poly-cis-decaprenylcistransferase	Putative undecaprenyl diphosphate synthase	Decaprenyl diphosphate synthase-like
	1208	lcl|CP080624.1_cds_UEO00942.1_1168 [locus_tag=A9R16_005965] [protein=phosphatidate cytidylyltransferase] [protein_id=UEO00942.1] [location=1199163..1199969]	gp48	Cytidylyltransferase family	#N/A
	1209	lcl|CP080624.1_cds_UEO00943.1_1169 [gene=dxr] [locus_tag=A9R16_005970] [protein=1-deoxy-D-xylulose-5-phosphate reductoisomerase] [protein_id=UEO00943.1] [location=1199966..1201189]	ribonucleoside diphosphate reductase beta chain	1-deoxy-D-xylulose 5-phosphate reductoisomerase | 1-deoxy-D-xylulose 5-phosphate reductoisomerase C-terminal domain | DXP reductoisomerase C-terminal domain	1-deoxy-D-xylulose 5-phosphate reductoisomerase, N-terminal | 1-deoxy-D-xylulose 5-phosphate reductoisomerase, C-terminal | DXP reductoisomerase C-terminal domain
	1210	lcl|CP080624.1_cds_UEO00944.1_1170 [gene=rseP] [locus_tag=A9R16_005975] [protein=RIP metalloprotease RseP] [protein_id=UEO00944.1] [location=1201183..1202550]	hypothetical protein PYDG_00098	Peptidase family M50 | PDZ domain | PDZ domain	Peptidase M50 | PDZ domain 6 | PDZ domain 6
	1211	lcl|CP080624.1_cds_UEO00945.1_1171 [gene=bamA] [locus_tag=A9R16_005980] [protein=outer membrane protein assembly factor BamA] [protein_id=UEO00945.1] [location=1202573..1204867]	hypothetical protein PBI_BIPOLAR_22	Surface antigen variable number repeat | Surface antigen variable number repeat | Surface antigen variable number repeat | Surface antigen variable number repeat | Surface antigen variable number repeat | Surface antigen	POTRA domain, BamA/TamA-like | POTRA domain, BamA/TamA-like | POTRA domain, BamA/TamA-like | POTRA domain, BamA/TamA-like | POTRA domain, BamA/TamA-like | Bacterial surface antigen (D15)
	1212	lcl|CP080624.1_cds_UEO00946.1_1172 [gene=lpxD] [locus_tag=A9R16_005985] [protein=UDP-3-O-(3-hydroxymyristoyl)glucosamine N-acyltransferase] [protein_id=UEO00946.1] [location=1204939..1205979]	conserved hypothetical protein	UDP-3-O-[3-hydroxymyristoyl] glucosamine N-acyltransferase, LpxD | Bacterial transferase hexapeptide (six repeats) | Bacterial transferase hexapeptide (six repeats) | Bacterial transferase hexapeptide (six repeats)	UDP-3-O-[3-hydroxymyristoyl] glucosamine N-acyltransferase, non-repeat region | Hexapeptide repeat | Hexapeptide repeat | Hexapeptide repeat
	1213	lcl|CP080624.1_cds_UEO01361.1_1173 [gene=fabZ] [locus_tag=A9R16_005990] [protein=3-hydroxyacyl-ACP dehydratase FabZ] [protein_id=UEO01361.1] [location=1205985..1206422]	minor tail protein	FabA-like domain	Beta-hydroxydecanoyl thiol ester dehydrase, FabA/FabZ
	1214	lcl|CP080624.1_cds_UEO00947.1_1174 [gene=lpxA] [locus_tag=A9R16_005995] [protein=acyl-ACP--UDP-N-acetylglucosamine O-acyltransferase] [protein_id=UEO00947.1] [location=1206419..1207189]	unnamed protein product	Bacterial transferase hexapeptide (six repeats) | Bacterial transferase hexapeptide (six repeats) | Bacterial transferase hexapeptide (six repeats) | Bacterial transferase hexapeptide (six repeats) | Udp N-acetylglucosamine O-acyltransferase; Domain 2	Hexapeptide repeat | Hexapeptide repeat | Hexapeptide repeat | Hexapeptide repeat | UDP N-acetylglucosamine O-acyltransferase, C-terminal
	1215	lcl|CP080624.1_cds_UEO00948.1_1175 [gene=lpxB] [locus_tag=A9R16_006000] [protein=lipid-A-disaccharide synthase] [protein_id=UEO00948.1] [location=1207189..1208361]	hypothetical protein	Lipid-A-disaccharide synthetase	Glycosyl transferase, family 19
	1216	lcl|CP080624.1_cds_UEO00949.1_1176 [gene=rnhB] [locus_tag=A9R16_006005] [protein=ribonuclease HII] [protein_id=UEO00949.1] [location=1208349..1208918]	putative ribonulease HII	Ribonuclease HII	Ribonuclease HII/HIII domain
Candidate_23	1221	lcl|CP080624.1_cds_UEO00954.1_1181 [gene=kdsA] [locus_tag=A9R16_006030] [protein=3-deoxy-8-phosphooctulonate synthase] [protein_id=UEO00954.1] [location=1216387..1217226]	tapemeasure	DAHP synthetase I family	DAHP synthetase I/KDSA
	1222	lcl|CP080624.1_cds_UEO00955.1_1182 [gene=eno] [locus_tag=A9R16_006035] [protein=phosphopyruvate hydratase] [protein_id=UEO00955.1] [location=1217260..1218546]	enolase	Enolase, N-terminal domain | Enolase, C-terminal TIM barrel domain	Enolase, N-terminal | Enolase, C-terminal TIM barrel domain
	1223	lcl|CP080624.1_cds_UEO00956.1_1183 [locus_tag=A9R16_006040] [protein=septum formation initiator family protein]	hypothetical protein SP15_002	Septum formation initiator	Septum formation initiator FtsL/DivIC
	1224	lcl|CP080624.1_cds_UEO00957.1_1184 [locus_tag=A9R16_006045] [protein=folate-binding protein YgfZ] [protein_id=UEO00957.1] [location=complement(1218882..1219910)]	hypothetical protein PAPYRUS_48	Aminomethyltransferase folate-binding domain	Aminomethyltransferase, folate-binding domain
	1225	lcl|CP080624.1_cds_UEO00958.1_1185 [gene=sdhC] [locus_tag=A9R16_006050] [protein=succinate dehydrogenase, cytochrome b556 subunit] [protein_id=UEO00958.1] [location=1219993..1220367]	hypothetical protein PBI_ARCHERS7_51	Succinate dehydrogenase/Fumarate reductase transmembrane subunit	Succinate dehydrogenase/fumarate reductase type B, transmembrane subunit
	1226	lcl|CP080624.1_cds_UEO00959.1_1186 [gene=sdhD] [locus_tag=A9R16_006055] [protein=succinate dehydrogenase, hydrophobic membrane anchor protein] [protein_id=UEO00959.1] [location=1220358..1220708]	hypothetical protein PBI_MINERVA_10	#N/A	#N/A
	1227	lcl|CP080624.1_cds_UEO00960.1_1187 [gene=sdhA] [locus_tag=A9R16_006060] [protein=succinate dehydrogenase flavoprotein subunit] [protein_id=UEO00960.1] [location=1220699..1222471]	hypothetical protein ATCC29399BT_4	#N/A	#N/A
	1228	lcl|CP080624.1_cds_UEO00960.1_1187 [gene=sdhA] [locus_tag=A9R16_006060] [protein=succinate dehydrogenase flavoprotein subunit] [protein_id=UEO00960.1] [location=1220699..1222471]	hypothetical protein Felix01p205	FAD binding domain | Fumarate reductase flavoprotein C-term	FAD-dependent oxidoreductase 2, FAD binding domain | Fumarate reductase/succinate dehydrogenase flavoprotein-like, C-terminal
	1229	lcl|CP080624.1_cds_UEO00961.1_1188 [locus_tag=A9R16_006065] [protein=succinate dehydrogenase iron-sulfur subunit] [protein_id=UEO00961.1] [location=1222482..1223183]	hypothetical protein SEA_JSWAG_79	2Fe-2S iron-sulfur cluster binding domain | 4Fe-4S dicluster domain	Succinate dehydogenase/fumarate reductase N-terminal
	1230	lcl|CP080624.1_cds_UEO00962.1_1189 [locus_tag=A9R16_006070] [protein=succinate dehydrogenase assembly factor 2] [protein_id=UEO00962.1] [location=1223180..1223449]	constituent protein	Flavinator of succinate dehydrogenase	Flavinator of succinate dehydrogenase
	1231	lcl|CP080624.1_cds_UEO00963.1_1190 [locus_tag=A9R16_006075] [protein=HNH endonuclease] [protein_id=UEO00963.1] [location=1223796..1225232]	hypothetical protein CST143	RRXRR protein | HNH endonuclease	RRXRR domain | HNH endonuclease 5
	1232	lcl|CP080624.1_cds_UEO00964.1_1191 [gene=serS] [locus_tag=A9R16_006080] [protein=serine--tRNA ligase] [protein_id=UEO00964.1] [location=1225229..1226506]	hypothetical protein CST178	Seryl-tRNA synthetase N-terminal domain | tRNA synthetase class II core domain (G, H, P, S and T)	Serine-tRNA synthetase, type1, N-terminal | Aminoacyl-tRNA synthetase, class II (G/ P/ S/T)
	1233	lcl|CP080624.1_cds_UEO00965.1_1192 [locus_tag=A9R16_006085] [protein=DoxX family protein] [protein_id=UEO00965.1] [location=complement(1226587..1226991)]	membrane protein	DoxX	DoxX family
	1234	lcl|CP080624.1_cds_UEO00966.1_1193 [locus_tag=A9R16_006095] [protein=MFS transporter] [protein_id=UEO00966.1] [location=complement(1227329..1228561)]	structural protein	Major Facilitator Superfamily | Major Facilitator Superfamily	Major facilitator superfamily | Major facilitator superfamily
	1235	/	putative DNA polymerase	#N/A	#N/A
	1236	lcl|CP080624.1_cds_UEO00967.1_1195 [locus_tag=A9R16_006105] [protein=hypothetical protein] [protein_id=UEO00967.1] [location=complement(1229710..1230576)]	hypothetical protein PaoP5_038	RIO1 family	#N/A
Candidate_24	1248	lcl|CP080624.1_cds_UEO00979.1_1207 [locus_tag=A9R16_006165] [protein=plasmid pRiA4b ORF-3 family protein] [protein_id=UEO00979.1] [location=1246240..1246815]	hypothetical protein CPTMiller_00256	Plasmid pRiA4b ORF-3-like protein	Plasmid pRiA4b, Orf3
	1249	lcl|CP080624.1_cds_UEO01418.1_1209 [locus_tag=A9R16_006175] [protein=hypothetical protein] [protein_id=UEO01418.1] [location=1247205..1247432]	hypothetical protein BI095_gp55	#N/A	#N/A
	1250	lcl|CP080624.1_cds_1210 [locus_tag=A9R16_006180] [protein=integrase] [pseudo=true] [location=1247542..1248000]	hypothetical protein BI095_gp55	#N/A	#N/A
	1251	lcl|CP080624.1_cds_UEO00981.1_1211 [locus_tag=A9R16_006185] [protein=type IV toxin-antitoxin system AbiEi family antitoxin] [protein_id=UEO00981.1] [location=1248167..1248988]	unnamed protein product	Transcriptional regulator, AbiEi antitoxin N-terminal domain | Transcriptional regulator, AbiEi antitoxin, Type IV TA system	Transcriptional regulator AbiEi antitoxin, N-terminal domain | Transcriptional regulator, AbiEi 3 antitoxin, Type IV TA system
	1252	lcl|CP080624.1_cds_UEO00982.1_1213 [locus_tag=A9R16_006195] [protein=putative DNA binding domain-containing protein] [protein_id=UEO00982.1] [location=complement(1249410..1250651)]	hypothetical protein SEA_NYMPHADORA_38	Putative DNA-binding domain | Putative ATP-dependent DNA helicase recG C-terminal	Schlafen, AlbA_2 domain | ATP-dependent DNA helicase RecG, C-terminal domain
	1253	lcl|CP080624.1_cds_UEO01362.1_1214 [locus_tag=A9R16_006200] [protein=AAA family ATPase] [protein_id=UEO01362.1] [location=complement(1250667..1253321)]	capsid protein	AAA domain	Rad50/SbcC-type AAA domain
	1254	lcl|CP080624.1_cds_UEO00983.1_1215 [locus_tag=A9R16_006205] [protein=ribbon-helix-helix protein, CopG family] [protein_id=UEO00983.1] [location=complement(1253339..1253539)]	ParB	Ribbon-helix-helix protein, copG family	Ribbon-helix-helix protein, CopG
	1255	lcl|CP080624.1_cds_UEO00985.1_1217 [locus_tag=A9R16_006215] [protein=protein kinase] [protein_id=UEO00985.1] [location=complement(1254745..1256493)]	Stk	Protein phosphatase 2C | Protein kinase domain	Protein kinase domain
	1256	lcl|CP080624.1_cds_UEO00986.1_1218 [locus_tag=A9R16_006220] [protein=APC family permease] [protein_id=UEO00986.1] [location=complement(1256614..1258029)]	unnamed protein product	Amino acid permease	Amino acid permease/ SLC12A domain
	1257	lcl|CP080624.1_cds_UEO00987.1_1219 [locus_tag=A9R16_006225] [protein=FMN-binding glutamate synthase family protein] [protein_id=UEO00987.1] [location=complement(1258683..1260044)]	GMP reductase	Conserved region in glutamate synthase | Conserved region in glutamate synthase	Glutamate synthase domain | Glutamate synthase domain
	1258	lcl|CP080624.1_cds_UEO00988.1_1220 [locus_tag=A9R16_006230] [protein=hypothetical protein] [protein_id=UEO00988.1] [location=complement(1260054..1260752)]	DNA ligase-like protein	GXGXG motif	Glutamate synthase, alpha subunit, C-terminal
Candidate_25	1294	lcl|CP080624.1_cds_UEO01021.1_1254 [locus_tag=A9R16_006400] [protein=hypothetical protein] [protein_id=UEO01021.1] [location=1301400..1301879]	hypothetical protein	#N/A	#N/A
	1295	lcl|CP080624.1_cds_UEO01022.1_1255 [locus_tag=A9R16_006405] [protein=4Fe-4S dicluster domain-containing protein] [protein_id=UEO01022.1] [location=1301876..1302655]	hypothetical protein PBI_DYLAN_33	4Fe-4S dicluster domain	4Fe-4S ferredoxin-type, iron-sulphur binding domain
	1296	lcl|CP080624.1_cds_UEO01023.1_1256 [gene=nrfD] [locus_tag=A9R16_006410] [protein=polysulfide reductase NrfD] [protein_id=UEO01023.1] [location=1302659..1303948]	#N/A	Polysulphide reductase, NrfD	NrfD family
	1297	lcl|CP080624.1_cds_UEO01024.1_1257 [locus_tag=A9R16_006415] [protein=cobyrinate a,c-diamide synthase] [protein_id=UEO01024.1] [location=1303945..1305378]	hypothetical protein	CobQ/CobB/MinD/ParA nucleotide binding domain | CobB/CobQ-like glutamine amidotransferase domain	CobQ/CobB/MinD/ParA nucleotide binding domain | CobB/CobQ-like glutamine amidotransferase
	1298	lcl|CP080624.1_cds_UEO01025.1_1258 [locus_tag=A9R16_006420] [protein=NAD(P)/FAD-dependent oxidoreductase] [protein_id=UEO01025.1] [location=1305362..1306795]	deoxyribonuclease	Pyridine nucleotide-disulphide oxidoreductase | Pyridine nucleotide-disulphide oxidoreductase, dimerisation domain	FAD/NAD(P)-binding domain | Pyridine nucleotide-disulphide oxidoreductase, dimerisation domain
	1299	lcl|CP080624.1_cds_UEO01026.1_1259 [locus_tag=A9R16_006425] [protein=GAF domain-containing protein] [protein_id=UEO01026.1] [location=1306886..1308511]	hypothetical protein VPKG_00047	HAMP domain | GAF domain | Histidine kinase | Histidine kinase-, DNA gyrase B-, and HSP90-like ATPase	HAMP domain | GAF domain | Signal transduction histidine kinase, subgroup 3, dimerisation and phosphoacceptor domain | Histidine kinase/HSP90-like ATPase
	1300	lcl|CP080624.1_cds_UEO01027.1_1260 [locus_tag=A9R16_006430] [protein=response regulator] [protein_id=UEO01027.1] [location=1308508..1309152]	Conserved hypothetical protein; putative transcriptional regulator, LuxR family	Response regulator receiver domain | Bacterial regulatory proteins, luxR family	Signal transduction response regulator, receiver domain | Transcription regulator LuxR, C-terminal
	1301	lcl|CP080624.1_cds_UEO01028.1_1261 [locus_tag=A9R16_006435] [protein=complement resistance protein TraT] [protein_id=UEO01028.1] [location=1309781..1310518]	#N/A	Enterobacterial TraT complement resistance protein	Enterobacterial TraT complement resistance
	1302	/	#N/A	#N/A	#N/A
	1303	lcl|CP080624.1_cds_UEO01029.1_1262 [gene=cysG] [locus_tag=A9R16_006440] [protein=siroheme synthase CysG] [protein_id=UEO01029.1] [location=1311515..1312924]	hypothetical protein VPEG_00094	Putative NAD(P)-binding | Sirohaem biosynthesis protein central | Sirohaem synthase dimerisation region | Tetrapyrrole (Corrin/Porphyrin) Methylases	Siroheme synthase, central domain | Sirohaem synthase, dimerisation domain | Tetrapyrrole methylase
	1304	lcl|CP080624.1_cds_UEO01030.1_1263 [locus_tag=A9R16_006445] [protein=hypothetical protein] [protein_id=UEO01030.1] [location=1313413..1314318]	putative tail tape measure protein	#N/A	#N/A
	1305	lcl|CP080624.1_cds_UEO01031.1_1264 [locus_tag=A9R16_006450] [protein=DUF805 domain-containing protein] [protein_id=UEO01031.1] [location=1315488..1316045]	hypothetical protein	Protein of unknown function (DUF805)	Protein of unknown function DUF805
	1306	lcl|CP080624.1_cds_UEO01032.1_1265 [locus_tag=A9R16_006455] [protein=PAS domain S-box protein] [protein_id=UEO01032.1] [location=1316215..1319223]	hypothetical protein	CHASE domain | PAS fold | Histidine kinase-, DNA gyrase B-, and HSP90-like ATPase | Response regulator receiver domain	CHASE domain | PAS fold-4 | Histidine kinase/HSP90-like ATPase | Signal transduction response regulator, receiver domain
	1307	lcl|CP080624.1_cds_UEO01033.1_1266 [locus_tag=A9R16_006460] [protein=glucan biosynthesis protein] [protein_id=UEO01033.1] [location=1319347..1320864]	hypothetical protein L338C_072	Periplasmic glucan biosynthesis protein, MdoG	Glucan biosynthesis, periplasmic, MdoG C-terminal
	1308	lcl|CP080624.1_cds_UEO01034.1_1267 [locus_tag=A9R16_006465] [protein=glucan biosynthesis protein] [protein_id=UEO01034.1] [location=1320900..1322207]	gp18 tail sheath protein	Periplasmic glucan biosynthesis protein, MdoG	Glucan biosynthesis, periplasmic, MdoG C-terminal
	1309	lcl|CP080624.1_cds_UEO01035.1_1268 [locus_tag=A9R16_006470] [protein=hypothetical protein] [protein_id=UEO01035.1] [location=1322352..1322774]	RNA polymerase sigma factor	#N/A	#N/A
	1310	lcl|CP080624.1_cds_UEO01036.1_1269 [gene=tnpB] [locus_tag=A9R16_006475] [protein=IS66 family insertion sequence element accessory protein TnpB] [protein_id=UEO01036.1] [location=1322771..1322998]	transposase	IS66 Orf2 like protein	Transposase IS66, Orf2
	1311	lcl|CP080624.1_cds_UEO01038.1_1271 [locus_tag=A9R16_006485] [protein=hypothetical protein] [protein_id=UEO01038.1] [location=complement(1323635..1323922)]	hypothetical protein BI096_gp27	#N/A	#N/A
	1312	lcl|CP080624.1_cds_UEO01040.1_1273 [locus_tag=A9R16_006495] [protein=hypothetical protein] [protein_id=UEO01040.1] [location=1324389..1324673]	hypothetical protein PEGLEG_74	#N/A	#N/A
	1313	lcl|CP080624.1_cds_UEO01041.1_1274 [locus_tag=A9R16_006500] [protein=hypothetical protein] [protein_id=UEO01041.1] [location=1324666..1325151]	virion structural protein	#N/A	#N/A
Candidate_26	1308	lcl|CP080624.1_cds_UEO01034.1_1267 [locus_tag=A9R16_006465] [protein=glucan biosynthesis protein] [protein_id=UEO01034.1] [location=1320900..1322207]	gp18 tail sheath protein	Periplasmic glucan biosynthesis protein, MdoG	Glucan biosynthesis, periplasmic, MdoG C-terminal
	1309	lcl|CP080624.1_cds_UEO01035.1_1268 [locus_tag=A9R16_006470] [protein=hypothetical protein] [protein_id=UEO01035.1] [location=1322352..1322774]	RNA polymerase sigma factor	#N/A	#N/A
	1310	lcl|CP080624.1_cds_UEO01036.1_1269 [gene=tnpB] [locus_tag=A9R16_006475] [protein=IS66 family insertion sequence element accessory protein TnpB] [protein_id=UEO01036.1] [location=1322771..1322998]	transposase	IS66 Orf2 like protein	Transposase IS66, Orf2
	1311	lcl|CP080624.1_cds_UEO01038.1_1271 [locus_tag=A9R16_006485] [protein=hypothetical protein] [protein_id=UEO01038.1] [location=complement(1323635..1323922)]	hypothetical protein BI096_gp27	#N/A	#N/A
	1312	lcl|CP080624.1_cds_UEO01040.1_1273 [locus_tag=A9R16_006495] [protein=hypothetical protein] [protein_id=UEO01040.1] [location=1324389..1324673]	hypothetical protein PEGLEG_74	#N/A	#N/A
	1313	lcl|CP080624.1_cds_UEO01041.1_1274 [locus_tag=A9R16_006500] [protein=hypothetical protein] [protein_id=UEO01041.1] [location=1324666..1325151]	virion structural protein	#N/A	#N/A
	1314	lcl|CP080624.1_cds_UEO01042.1_1275 [locus_tag=A9R16_006505] [protein=GNAT family N-acetyltransferase] [protein_id=UEO01042.1] [location=1325978..1326712]	acetyltransferase	Acetyltransferase (GNAT) domain	GNAT domain
	1315	lcl|CP080624.1_cds_UEO01043.1_1276 [locus_tag=A9R16_006510] [protein=PAS domain S-box protein] [protein_id=UEO01043.1] [location=1326830..1329109]	hypothetical protein CcrColossus_gp440	PAS domain | PAS fold | PAS fold | Histidine kinase-, DNA gyrase B-, and HSP90-like ATPase | Response regulator receiver domain	PAS domain | PAS fold | PAS fold-4 | Histidine kinase/HSP90-like ATPase | Signal transduction response regulator, receiver domain
	1316	lcl|CP080624.1_cds_UEO01044.1_1277 [locus_tag=A9R16_006515] [protein=YajD family HNH nuclease] [protein_id=UEO01044.1] [location=1329310..1329729]	hypothetical protein phiTE_009	HNH endonuclease	HNH endonuclease
	1317	lcl|CP080624.1_cds_UEO01045.1_1278 [locus_tag=A9R16_006520] [protein=cold-shock protein] [protein_id=UEO01045.1] [location=complement(1329812..1330015)]	Csp	'Cold-shock' DNA-binding domain	Cold-shock protein, DNA-binding
	1318	lcl|CP080624.1_cds_UEO01046.1_1279 [locus_tag=A9R16_006525] [protein=hypothetical protein] [protein_id=UEO01046.1] [location=1330414..1330746]	putative virion structural protein 8	#N/A	#N/A
	1319	lcl|CP080624.1_cds_UEO01047.1_1280 [gene=mdoH] [locus_tag=A9R16_006530] [protein=glucans biosynthesis glucosyltransferase MdoH] [protein_id=UEO01047.1] [location=1330743..1332857]	head-tail connector I	Glycosyl transferase family group 2	Glycosyltransferase 2-like
Candidate_27	1339	lcl|CP080624.1_cds_UEO01063.1_1299 [gene=era] [locus_tag=A9R16_006625] [protein=GTPase Era] [protein_id=UEO01063.1] [location=1351933..1352835]	hypothetical protein PHAGE6E_122	50S ribosome-binding GTPase | KH domain	GTP binding domain | K Homology domain, type 2
	1340	lcl|CP080624.1_cds_UEO01064.1_1300 [gene=recO] [locus_tag=A9R16_006630] [protein=DNA repair protein RecO] [protein_id=UEO01064.1] [location=1352839..1353552]	hypothetical protein AH6C_033	Recombination protein O N terminal | Recombination protein O C terminal	DNA replication/recombination mediator RecO, N-terminal | Recombination protein O, RecO
	1341	lcl|CP080624.1_cds_UEO01065.1_1301 [gene=pdxJ] [locus_tag=A9R16_006635] [protein=pyridoxine 5'-phosphate synthase] [protein_id=UEO01065.1] [location=1353738..1354463]	putative DNA-directed RNA polymerase beta subunit 3	Pyridoxal phosphate biosynthesis protein PdxJ	Pyridoxal phosphate (active vitamin B6) biosynthesis PdxJ
	1342	lcl|CP080624.1_cds_UEO01067.1_1303 [locus_tag=A9R16_006645] [protein=oxidative damage protection protein] [protein_id=UEO01067.1] [location=complement(1354973..1355239)]	hypothetical protein WG01_218	Bacterial Fe(2+) trafficking	Fe(II) trafficking protein YggX
	1343	lcl|CP080624.1_cds_UEO01068.1_1304 [locus_tag=A9R16_006650] [protein=iron-sulfur cluster assembly accessory protein] [protein_id=UEO01068.1] [location=1355360..1355764]	hypothetical protein VPLG_00091	Iron-sulphur cluster biosynthesis	FeS cluster biogenesis
	1344	lcl|CP080624.1_cds_UEO01069.1_1305 [locus_tag=A9R16_006655] [protein=ATP-grasp domain-containing protein] [protein_id=UEO01069.1] [location=1355725..1357056]	2OG-Fe(II) oxygenase family like protein	ATP-grasp domain | L-amino acid ligase C-terminal domain 2	L-amino acid ligase, C-terminal domain 2
	1345	lcl|CP080624.1_cds_UEO01070.1_1306 [locus_tag=A9R16_006660] [protein=AI-2E family transporter] [protein_id=UEO01070.1] [location=complement(1356992..1358011)]	putative head-tail joining protein	AI-2E family transporter	Transmembrane protein TqsA-like
	1346	lcl|CP080624.1_cds_UEO01071.1_1307 [locus_tag=A9R16_006665] [protein=hypothetical protein] [protein_id=UEO01071.1] [location=1358762..1359133]	hypothetical protein Giles_61	#N/A	#N/A
	1347	lcl|CP080624.1_cds_UEO01072.1_1308 [locus_tag=A9R16_006670] [protein=hypothetical protein] [protein_id=UEO01072.1] [location=1359216..1359575]	structural protein	#N/A	#N/A
	1348	lcl|CP080624.1_cds_UEO01073.1_1309 [locus_tag=A9R16_006675] [protein=hypothetical protein] [protein_id=UEO01073.1] [location=1359595..1359978]	hypothetical protein VPSG_00034	#N/A	#N/A
	1349	lcl|CP080624.1_cds_UEO01074.1_1310 [locus_tag=A9R16_006680] [protein=ATP-dependent helicase] [protein_id=UEO01074.1] [location=complement(1360013..1361608)]	hypothetical protein	AAA domain | UvrD-like helicase C-terminal domain	UvrD-like helicase C-terminal domain
Candidate_28	1366	lcl|CP080624.1_cds_UEO01091.1_1327 [locus_tag=A9R16_006765] [protein=cation:proton antiporter] [protein_id=UEO01091.1] [location=1377402..1378703]	hypothetical protein PHIN3_84	Sodium/hydrogen exchanger family	Cation/H+ exchanger
	1367	lcl|CP080624.1_cds_UEO01092.1_1328 [locus_tag=A9R16_006770] [protein=hypothetical protein] [protein_id=UEO01092.1] [location=complement(1378932..1381286)]	hypothetical protein BA3_0015	Glucodextranase, domain N | Glycosyl hydrolases family 15 | Glycosyl hydrolases family 15	Glucodextranase, N-terminal | GH15-like domain | GH15-like domain
	1368	lcl|CP080624.1_cds_UEO01093.1_1329 [locus_tag=A9R16_006775] [protein=IS1634 family transposase] [protein_id=UEO01093.1] [location=1381554..1383368]	hypothetical protein BM5_15	Transposase DDE domain	Transposase, IS4-like
	1369	lcl|CP080624.1_cds_UEO01094.1_1330 [locus_tag=A9R16_006785] [protein=site-specific integrase] [protein_id=UEO01094.1] [location=1384013..1385029]	Site-specific DNA recombinase	Phage integrase family	Integrase, catalytic domain
	1370	lcl|CP080624.1_cds_UEO01095.1_1331 [locus_tag=A9R16_006790] [protein=hypothetical protein] [protein_id=UEO01095.1] [location=1385254..1385490]	hypothetical protein Gsput1_24	#N/A	#N/A
	1371	lcl|CP080624.1_cds_UEO01095.1_1331 [locus_tag=A9R16_006790] [protein=hypothetical protein] [protein_id=UEO01095.1] [location=1385254..1385490]	hypothetical protein PAK_P500077	#N/A	#N/A
	1372	lcl|CP080624.1_cds_UEO01096.1_1332 [locus_tag=A9R16_006795] [protein=helix-turn-helix domain-containing protein] [protein_id=UEO01096.1] [location=1385789..1386364]	terminase	#N/A	#N/A
	1373	lcl|CP080624.1_cds_UEO01097.1_1333 [locus_tag=A9R16_006800] [protein=toprim domain-containing protein] [protein_id=UEO01097.1] [location=1387009..1390407]	g356	#N/A	#N/A
	1374	lcl|CP080624.1_cds_UEO01097.1_1333 [locus_tag=A9R16_006800] [protein=toprim domain-containing protein] [protein_id=UEO01097.1] [location=1387009..1390407]	hypothetical protein VISTA_59	#N/A	#N/A
Candidate_29	1398	lcl|CP080624.1_cds_UEO01119.1_1355 [locus_tag=A9R16_006910] [protein=hypothetical protein] [protein_id=UEO01119.1] [location=1410361..1410699]	hypothetical protein CcrColossus_gp061	#N/A	#N/A
	1399	lcl|CP080624.1_cds_UEO01120.1_1356 [locus_tag=A9R16_006915] [protein=phage N-6-adenine-methyltransferase] [protein_id=UEO01120.1] [location=1410707..1411507]	DNA methyltransferase	DNA N-6-adenine-methyltransferase (Dam)	DNA N-6-adenine-methyltransferase
	1400	/	hypothetical protein	#N/A	#N/A
	1401	lcl|CP080624.1_cds_UEO01121.1_1357 [locus_tag=A9R16_006920] [protein=ssDNA-binding domain-containing protein] [protein_id=UEO01121.1] [location=1412255..1413205]	peptidase M	Domain of unknown function (DUF1738) | Metallopeptidase superfamily domain	Domain of unknown function DUF1738 | Polyvalent protein, metallopeptidase domain
	1402	/	Putative RNA polymerase ADP-ribosylase; Alt	#N/A	#N/A
	1403	lcl|CP080624.1_cds_UEO01122.1_1358 [locus_tag=A9R16_006925] [protein=helix-turn-helix domain-containing protein] [protein_id=UEO01122.1] [location=complement(1413753..1413980)]	putative transcriptional regulator	Helix-turn-helix domain	Helix-turn-helix domain, group 17
	1404	lcl|CP080624.1_cds_UEO01123.1_1359 [locus_tag=A9R16_006930] [protein=hypothetical protein] [protein_id=UEO01123.1] [location=1414195..1414365]	putative major capsid protein	#N/A	#N/A
	1405	lcl|CP080624.1_cds_UEO01124.1_1360 [locus_tag=A9R16_006940] [protein=tyrosine-type recombinase/integrase]	tyrosine family integrase	Phage integrase family	Integrase, catalytic domain
	1406	/	hypothetical protein	#N/A	#N/A
	1407	/	hypothetical protein MaMVDC_12	#N/A	#N/A
	1408	lcl|CP080624.1_cds_UEO01125.1_1361 [locus_tag=A9R16_006945] [protein=type II toxin-antitoxin system Phd/YefM family antitoxin] [protein_id=UEO01125.1] [location=1416262..1416516]	antitoxin	Antitoxin Phd_YefM, type II toxin-antitoxin system	Type II toxin-antitoxin system, antitoxin Phd/YefM
	1409	lcl|CP080624.1_cds_UEO01126.1_1362 [locus_tag=A9R16_006950] [protein=type II toxin-antitoxin system VapC family toxin] [protein_id=UEO01126.1] [location=1416516..1416962]	tape measure protein	PIN domain	PIN domain
	1410	lcl|CP080624.1_cds_UEO01127.1_1363 [locus_tag=A9R16_006955] [protein=HAD-IIIC family phosphatase] [protein_id=UEO01127.1] [location=1416963..1418312]	hypothetical protein kpv477_223	Domain of unknown function (DUF4214)	Domain of unknown function DUF4214
	1411	lcl|CP080624.1_cds_UEO01128.1_1364 [locus_tag=A9R16_006960] [protein=hypothetical protein] [protein_id=UEO01128.1] [location=1418464..1418883]	DNA polymerase	#N/A	#N/A
	1412	/	UvsY	#N/A	#N/A
	1413	lcl|CP080624.1_cds_UEO01130.1_1366 [locus_tag=A9R16_006970] [protein=SRPBCC family protein] [protein_id=UEO01130.1] [location=1420323..1420814]	hypothetical protein Syn19_070	Activator of Hsp90 ATPase homolog 1-like protein	Activator of Hsp90 ATPase homologue 1-like
	1414	lcl|CP080624.1_cds_UEO01130.1_1366 [locus_tag=A9R16_006970] [protein=SRPBCC family protein] [protein_id=UEO01130.1] [location=1420323..1420814]	tail length tape-measure protein	#N/A	#N/A
	1415	lcl|CP080624.1_cds_UEO01131.1_1367 [locus_tag=A9R16_006975] [protein=glycoside hydrolase family protein] [protein_id=UEO01131.1] [location=complement(1421063..1421524)]	lysozyme	Phage lysozyme	Glycoside hydrolase, family 24
	1416	lcl|CP080624.1_cds_UEO01132.1_1368 [gene=kdpA] [locus_tag=A9R16_006980] [protein=potassium-transporting ATPase subunit KdpA] [protein_id=UEO01132.1] [location=complement(1421622..1423358)]	#N/A	Potassium-transporting ATPase A subunit	Potassium-transporting ATPase A chain
	1417	lcl|CP080624.1_cds_UEO01133.1_1369 [locus_tag=A9R16_006985] [protein=CopD family protein] [protein_id=UEO01133.1] [location=complement(1424122..1425261)]	#N/A	Copper resistance protein D	Copper resistance protein D
	1418	lcl|CP080624.1_cds_UEO01134.1_1370 [locus_tag=A9R16_006990] [protein=copper resistance protein CopC] [protein_id=UEO01134.1] [location=complement(1425267..1425644)]	BcepGomrgp53	CopC domain	CopC domain
	1419	lcl|CP080624.1_cds_UEO01135.1_1371 [locus_tag=A9R16_006995] [protein=hypothetical protein] [protein_id=UEO01135.1] [location=complement(1425646..1426554)]	holin	#N/A	#N/A
	1420	lcl|CP080624.1_cds_UEO01136.1_1372 [locus_tag=A9R16_007000] [protein=DUF4337 domain-containing protein] [protein_id=UEO01136.1] [location=1427022..1427603]	putative large terminase subunit	Domain of unknown function (DUF4337)	Protein of unknown function DUF4337
	1421	lcl|CP080624.1_cds_UEO01137.1_1373 [locus_tag=A9R16_007005] [protein=TolC family protein] [protein_id=UEO01137.1] [location=complement(1427905..1429413)]	minor tail protein	Outer membrane efflux protein | Outer membrane efflux protein	Outer membrane efflux protein | Outer membrane efflux protein
	1422	lcl|CP080624.1_cds_UEO01138.1_1374 [locus_tag=A9R16_007010] [protein=peptidase domain-containing ABC transporter] [protein_id=UEO01138.1] [location=complement(1429397..1431553)]	putative ABC transporter family protein	Peptidase C39 family | ABC transporter transmembrane region | ABC transporter	Peptidase C39, bacteriocin processing | ABC transporter type 1, transmembrane domain | ABC transporter-like
Candidate_30	1418	lcl|CP080624.1_cds_UEO01134.1_1370 [locus_tag=A9R16_006990] [protein=copper resistance protein CopC] [protein_id=UEO01134.1] [location=complement(1425267..1425644)]	BcepGomrgp53	CopC domain	CopC domain
	1419	lcl|CP080624.1_cds_UEO01135.1_1371 [locus_tag=A9R16_006995] [protein=hypothetical protein] [protein_id=UEO01135.1] [location=complement(1425646..1426554)]	holin	#N/A	#N/A
	1420	lcl|CP080624.1_cds_UEO01136.1_1372 [locus_tag=A9R16_007000] [protein=DUF4337 domain-containing protein] [protein_id=UEO01136.1] [location=1427022..1427603]	putative large terminase subunit	Domain of unknown function (DUF4337)	Protein of unknown function DUF4337
	1421	lcl|CP080624.1_cds_UEO01137.1_1373 [locus_tag=A9R16_007005] [protein=TolC family protein] [protein_id=UEO01137.1] [location=complement(1427905..1429413)]	minor tail protein	Outer membrane efflux protein | Outer membrane efflux protein	Outer membrane efflux protein | Outer membrane efflux protein
	1422	lcl|CP080624.1_cds_UEO01138.1_1374 [locus_tag=A9R16_007010] [protein=peptidase domain-containing ABC transporter] [protein_id=UEO01138.1] [location=complement(1429397..1431553)]	putative ABC transporter family protein	Peptidase C39 family | ABC transporter transmembrane region | ABC transporter	Peptidase C39, bacteriocin processing | ABC transporter type 1, transmembrane domain | ABC transporter-like
	1423	lcl|CP080624.1_cds_UEO01139.1_1375 [locus_tag=A9R16_007015] [protein=HlyD family secretion protein] [protein_id=UEO01139.1] [location=complement(1431550..1432917)]	hypothetical protein DS6A_71	HlyD family secretion protein	#N/A
	1424	lcl|CP080624.1_cds_UEO01140.1_1376 [locus_tag=A9R16_007020] [protein=Blp family class II bacteriocin] [protein_id=UEO01140.1] [location=complement(1433203..1433397)]	hypothetical protein PBI_VALIDUS_38	Bacteriocin class II with double-glycine leader peptide	Bacteriocin, class IIb, lactacin-related
	1425	/	structural protein	#N/A	#N/A
	1426	lcl|CP080624.1_cds_UEO01141.1_1377 [locus_tag=A9R16_007025] [protein=hypothetical protein] [protein_id=UEO01141.1] [location=complement(1434238..1434480)]	hypothetical protein	#N/A	#N/A
	1427	lcl|CP080624.1_cds_UEO01142.1_1378 [locus_tag=A9R16_007030] [protein=hypothetical protein] [protein_id=UEO01142.1] [location=complement(1434734..1434934)]	glutaredoxin	#N/A	#N/A
	1428	lcl|CP080624.1_cds_UEO01143.1_1379 [gene=istA] [locus_tag=A9R16_007035] [protein=IS21 family transposase] [protein_id=UEO01143.1] [location=1435245..1436846]	IS21 transposase	Integrase core domain	Integrase, catalytic core
	1429	lcl|CP080624.1_cds_UEN99705.1_2947 [gene=istB] [locus_tag=A9R16_015000] [protein=IS21-like element helper ATPase IstB] [protein_id=UEN99705.1] [location=complement(3171414..3172154)]	IS21 transposition protein	IstB-like ATP binding N-terminal | IstB-like ATP binding protein	IstB-like ATP binding N-terminal | IstB-like ATP-binding protein
	1430	lcl|CP080624.1_cds_UEO01145.1_1381 [locus_tag=A9R16_007045] [protein=DNA-binding protein] [protein_id=UEO01145.1] [location=1437657..1438325]	internal core protein	Plasmid replication region DNA-binding N-term	KfrA, N-terminal DNA-binding domain
	1431	lcl|CP080624.1_cds_UEO01146.1_1382 [locus_tag=A9R16_007050] [protein=PIN domain-containing protein] [protein_id=UEO01146.1] [location=complement(1438545..1438985)]	putative precursor of major head subunit	#N/A	#N/A
	1432	lcl|CP080624.1_cds_UEO01147.1_1383 [locus_tag=A9R16_007055] [protein=type II toxin-antitoxin system prevent-host-death family antitoxin] [protein_id=UEO01147.1] [location=complement(1438982..1439227)]	hypothetical protein phiAB1_gp2	Antitoxin Phd_YefM, type II toxin-antitoxin system	Type II toxin-antitoxin system, antitoxin Phd/YefM
	1433	lcl|CP080624.1_cds_UEO01148.1_1384 [gene=gltX] [locus_tag=A9R16_007065] [protein=glutamate--tRNA ligase] [protein_id=UEO01148.1] [location=complement(1439459..1440871)]	hypothetical protein THIBAULT_201	tRNA synthetases class I (E and Q), catalytic domain	Glutamyl/glutaminyl-tRNA synthetase, class Ib, catalytic domain
	1434	lcl|CP080624.1_cds_UEO01149.1_1385 [locus_tag=A9R16_007070] [protein=PD-(D/E)XK nuclease family protein] [protein_id=UEO01149.1] [location=1440883..1443492]	hypothetical protein	PD-(D/E)XK nuclease superfamily	PD-(D/E)XK endonuclease-like domain, AddAB-type
	1435	lcl|CP080624.1_cds_UEO01150.1_1386 [locus_tag=A9R16_007075] [protein=UvrD-helicase domain-containing protein] [protein_id=UEO01150.1] [location=1443482..1446766]	putative helicase	UvrD/REP helicase N-terminal domain | UvrD-like helicase C-terminal domain | PD-(D/E)XK nuclease superfamily	UvrD/AddA helicase, N-terminal | UvrD-like DNA helicase, C-terminal | PD-(D/E)XK endonuclease-like domain, AddAB-type
	1436	lcl|CP080624.1_cds_UEO01151.1_1387 [locus_tag=A9R16_007080] [protein=hypothetical protein] [protein_id=UEO01151.1] [location=1446888..1447166]	recombination associated protein	#N/A	#N/A
	1437	lcl|CP080624.1_cds_UEO01151.1_1387 [locus_tag=A9R16_007080] [protein=hypothetical protein] [protein_id=UEO01151.1] [location=1446888..1447166]	hypothetical protein GAP32_499	#N/A	#N/A
	1438	lcl|CP080624.1_cds_UEO01152.1_1388 [locus_tag=A9R16_007085] [protein=ISL3 family transposase] [protein_id=UEO01152.1] [location=1447514..1448560]	Transposase	zinc-finger of transposase IS204/IS1001/IS1096/IS1165 | Helix-turn-helix domain of transposase family ISL3 | Transposase	Transposase IS204/IS1001/IS1096/IS1165, zinc-finger | Transposase IS204/IS1001/IS1096/IS1165, helix-turn-helix domain | Transposase IS204/IS1001/IS1096/IS1165, DDE domain
	1439	lcl|CP080624.1_cds_UEO01153.1_1389 [locus_tag=A9R16_007090] [protein=transposase] [protein_id=UEO01153.1] [location=1448470..1448904]	Transposase	Transposase	Transposase IS204/IS1001/IS1096/IS1165, DDE domain
Candidate_31	1458	lcl|CP080624.1_cds_UEO01172.1_1408 [locus_tag=A9R16_007185] [protein=hypothetical protein] [protein_id=UEO01172.1] [location=complement(1467776..1468489)]	hypothetical protein	#N/A	#N/A
	1459	lcl|CP080624.1_cds_UEO01173.1_1409 [locus_tag=A9R16_007190] [protein=RRXRR domain-containing protein] [protein_id=UEO01173.1] [location=1469198..1469527]	hypothetical protein P27p32	RRXRR protein	RRXRR domain
	1460	lcl|CP080624.1_cds_UEO01174.1_1410 [locus_tag=A9R16_007195] [protein=cupin domain-containing protein] [protein_id=UEO01174.1] [location=1469548..1469895]	mannose-6-phosphate isomerase	Cupin domain	Cupin 2, conserved barrel
	1461	lcl|CP080624.1_cds_UEO01175.1_1411 [locus_tag=A9R16_007200] [protein=hypothetical protein] [protein_id=UEO01175.1] [location=1469942..1470205]	hypothetical protein SUNDANCE_158	#N/A	#N/A
	1462	lcl|CP080624.1_cds_UEO01176.1_1412 [locus_tag=A9R16_007205] [protein=2Fe-2S iron-sulfur cluster binding domain-containing protein] [protein_id=UEO01176.1] [location=complement(1470250..1471221)]	ferredoxin	2Fe-2S iron-sulfur cluster binding domain | Oxidoreductase FAD-binding domain | Oxidoreductase NAD-binding domain	2Fe-2S ferredoxin-type iron-sulfur binding domain | Flavoprotein pyridine nucleotide cytochrome reductase-like, FAD-binding domain | Oxidoreductase FAD/NAD(P)-binding
	1463	lcl|CP080624.1_cds_UEO01177.1_1413 [locus_tag=A9R16_007210] [protein=group 1 truncated hemoglobin] [protein_id=UEO01177.1] [location=complement(1471237..1471605)]	recombinase	Bacterial-like globin	Truncated hemoglobin
	1464	lcl|CP080624.1_cds_UEO01178.1_1414 [locus_tag=A9R16_007215] [protein=Rrf2 family transcriptional regulator] [protein_id=UEO01178.1] [location=1471813..1472274]	hypothetical protein 201phi2-1p398	Transcriptional regulator	Transcription regulator Rrf2-type
	1465	lcl|CP080624.1_cds_UEO01180.1_1416 [locus_tag=A9R16_007225] [protein=hypothetical protein] [protein_id=UEO01180.1] [location=1472722..1473030]	terminase large subunit	#N/A	#N/A
	1466	lcl|CP080624.1_cds_UEO01181.1_1417 [locus_tag=A9R16_007230] [protein=hypothetical protein] [protein_id=UEO01181.1] [location=1473008..1473742]	dUTPase	#N/A	#N/A
	1467	lcl|CP080624.1_cds_UEO01182.1_1418 [locus_tag=A9R16_007235] [protein=DUF2283 domain-containing protein] [protein_id=UEO01182.1] [location=complement(1474401..1474598)]	hypothetical protein P108_0212	Protein of unknown function (DUF2283)	Protein of unknown function DUF2283
	1468	lcl|CP080624.1_cds_UEO01183.1_1419 [locus_tag=A9R16_007240] [protein=hypothetical protein] [protein_id=UEO01183.1] [location=complement(1474595..1474831)]	hypothetical protein CPXG_00216	#N/A	#N/A
	1469	lcl|CP080624.1_cds_UEO01184.1_1420 [locus_tag=A9R16_007245] [protein=NAD(P)/FAD-dependent oxidoreductase] [protein_id=UEO01184.1] [location=complement(1475588..1476829)]	putative 5'-3' exonuclease	Pyridine nucleotide-disulphide oxidoreductase	FAD/NAD(P)-binding domain
	1470	lcl|CP080624.1_cds_UEO01185.1_1421 [locus_tag=A9R16_007250] [protein=hypothetical protein] [protein_id=UEO01185.1] [location=complement(1476822..1477241)]	hypothetical protein FROZEN_82	#N/A	#N/A
	1471	lcl|CP080624.1_cds_UEO01186.1_1422 [locus_tag=A9R16_007255] [protein=glucose 1-dehydrogenase] [protein_id=UEO01186.1] [location=complement(1477644..1478429)]	hypothetical protein	Enoyl-(Acyl carrier protein) reductase	#N/A
	1472	lcl|CP080624.1_cds_UEO01187.1_1423 [locus_tag=A9R16_007260] [protein=hypothetical protein] [protein_id=UEO01187.1] [location=complement(1478426..1480780)]	minor head protein	Glucodextranase, domain N | Glycosyl hydrolases family 15 | Glycosyl hydrolases family 15	Glucodextranase, N-terminal | GH15-like domain | GH15-like domain
	1473	/	hypothetical protein	#N/A	#N/A
	1474	lcl|CP080624.1_cds_UEO01188.1_1424 [locus_tag=A9R16_007265] [protein=dihydrolipoyl dehydrogenase] [protein_id=UEO01188.1] [location=1481722..1483110]	hypothetical protein PM2_098	Pyridine nucleotide-disulphide oxidoreductase | Pyridine nucleotide-disulphide oxidoreductase, dimerisation domain	FAD/NAD(P)-binding domain | Pyridine nucleotide-disulphide oxidoreductase, dimerisation domain
	1475	lcl|CP080624.1_cds_UEO01189.1_1425 [gene=ppsA] [locus_tag=A9R16_007270] [protein=phosphoenolpyruvate synthase] [protein_id=UEO01189.1] [location=1483146..1485590]	hypothetical protein VPEG_00065	Pyruvate phosphate dikinase, PEP/pyruvate binding domain | PEP-utilising enzyme, mobile domain | PEP-utilising enzyme, TIM barrel domain	Pyruvate phosphate dikinase, AMP/ATP-binding | PEP-utilising enzyme, mobile domain | PEP-utilising enzyme, C-terminal
	1476	lcl|CP080624.1_cds_UEO01190.1_1426 [locus_tag=A9R16_007275] [protein=bifunctional enoyl-CoA hydratase/phosphate acetyltransferase] [protein_id=UEO01190.1] [location=1485861..1486787]	hypothetical protein Av05_00106	Phosphate acetyl/butaryl transferase	Phosphate acetyl/butaryl transferase
	1477	lcl|CP080624.1_cds_UEO01191.1_1427 [locus_tag=A9R16_007280] [protein=hypothetical protein] [protein_id=UEO01191.1] [location=1486940..1487119]	tryptophan halogenase	#N/A	#N/A
	1478	lcl|CP080624.1_cds_UEO01192.1_1428 [locus_tag=A9R16_007285] [protein=IS3 family transposase] [exception=ribosomal slippage] [protein_id=UEO01192.1] [location=complement(join(1487425..1488290,1488290..1488551))]	transposase	HTH-like domain | Integrase core domain	HTH-like domain | Integrase, catalytic core
	1479	lcl|CP080624.1_cds_UEO01192.1_1428 [locus_tag=A9R16_007285] [protein=IS3 family transposase] [exception=ribosomal slippage] [protein_id=UEO01192.1]	transposase	Transposase	Transposase IS3/IS911family
	1480	lcl|CP080624.1_cds_UEO01193.1_1429 [locus_tag=A9R16_007290] [protein=hypothetical protein] [protein_id=UEO01193.1] [location=1488861..1489034]	hypothetical protein	#N/A	#N/A
Candidate_32	1480	lcl|CP080624.1_cds_UEO01193.1_1429 [locus_tag=A9R16_007290] [protein=hypothetical protein] [protein_id=UEO01193.1] [location=1488861..1489034]	hypothetical protein	#N/A	#N/A
	1481	lcl|CP080624.1_cds_UEO01194.1_1430 [locus_tag=A9R16_007295] [protein=FAD-dependent oxidoreductase] [protein_id=UEO01194.1] [location=complement(1489714..1491408)]	NADH dehydrogenase subunit I	Dihydroprymidine dehydrogenase domain II, 4Fe-4S cluster | Pyridine nucleotide-disulphide oxidoreductase | 4Fe-4S dicluster domain	Dihydroprymidine dehydrogenase domain II | FAD/NAD(P)-binding domain | 4Fe-4S ferredoxin-type, iron-sulphur binding domain
	1482	lcl|CP080624.1_cds_UEO01195.1_1431 [locus_tag=A9R16_007300] [protein=hypothetical protein] [protein_id=UEO01195.1] [location=complement(1491420..1492400)]	gp3	Thiamine pyrophosphate enzyme, C-terminal TPP binding domain	Thiamine pyrophosphate enzyme, C-terminal TPP-binding
	1483	lcl|CP080624.1_cds_UEO01196.1_1432 [locus_tag=A9R16_007305] [protein=hypothetical protein] [protein_id=UEO01196.1] [location=complement(1492381..1493523)]	hypothetical protein	Pyruvate flavodoxin/ferredoxin oxidoreductase, thiamine diP-bdg | Pyruvate:ferredoxin oxidoreductase core domain II	Pyruvate flavodoxin/ferredoxin oxidoreductase, N-terminal | Pyruvate:ferredoxin oxidoreductase, core domain II
	1484	lcl|CP080624.1_cds_UEO01197.1_1433 [locus_tag=A9R16_007310] [protein=2-oxoacid:acceptor oxidoreductase family protein] [protein_id=UEO01197.1] [location=complement(1493569..1494144)]	phosphoribosylaminoimidazole synthetase	Pyruvate ferredoxin/flavodoxin oxidoreductase	Pyruvate/ketoisovalerate oxidoreductase, catalytic domain
	1485	/	DnaX DNA polymerase III clamp loader complex gamma-tau-delta subunit	#N/A	#N/A
	1486	/	gp099	#N/A	#N/A
	1487	lcl|CP080624.1_cds_UEO01198.1_1434 [locus_tag=A9R16_007315] [protein=hypothetical protein] [protein_id=UEO01198.1] [location=1496644..1496856]	major coat protein	#N/A	#N/A
	1488	lcl|CP080624.1_cds_UEO01199.1_1435 [locus_tag=A9R16_007320] [protein=HlyD family efflux transporter periplasmic adaptor subunit] [protein_id=UEO01199.1] [location=1497110..1498372]	HTH DNA binding protein	HlyD family secretion protein	#N/A
	1489	lcl|CP080624.1_cds_UEO01200.1_1436 [locus_tag=A9R16_007325] [protein=TolC family protein] [protein_id=UEO01200.1] [location=1498466..1499776]	helicase/primase	Outer membrane efflux protein | Outer membrane efflux protein	Outer membrane efflux protein | Outer membrane efflux protein
	1490	lcl|CP080624.1_cds_UEO01201.1_1437 [locus_tag=A9R16_007330] [protein=ABC transporter ATP-binding protein] [protein_id=UEO01201.1] [location=1499769..1500539]	unnamed protein product	ABC transporter	ABC transporter-like
	1491	lcl|CP080624.1_cds_UEO01202.1_1438 [locus_tag=A9R16_007335] [protein=ABC transporter permease] [protein_id=UEO01202.1] [location=1500818..1502974]	small distal tail fiber subunit	MacB-like periplasmic core domain	MacB-like periplasmic core domain
	1492	lcl|CP080624.1_cds_UEO01203.1_1439 [locus_tag=A9R16_007340] [protein=Fic family protein] [protein_id=UEO01203.1] [location=1504176..1505291]	gp26	Domain of unknown function (DUF4172) | Fic/DOC family	Domain of unknown function DUF4172 | Fido domain
	1493	lcl|CP080624.1_cds_UEO01204.1_1440 [locus_tag=A9R16_007345] [protein=Hsp20/alpha crystallin family protein] [protein_id=UEO01204.1] [location=1505894..1506475]	heat shock protein	Hsp20/alpha crystallin family	Alpha crystallin/Hsp20 domain
	1494	lcl|CP080624.1_cds_UEO01205.1_1441 [locus_tag=A9R16_007350] [protein=hypothetical protein] [protein_id=UEO01205.1] [location=complement(1506536..1507000)]	putative long tail fiber proximal subunit	#N/A	#N/A
	1495	lcl|CP080624.1_cds_UEO01206.1_1442 [locus_tag=A9R16_007355] [protein=MarR family transcriptional regulator] [protein_id=UEO01206.1] [location=complement(1507492..1507968)]	MarR family transcriptional regulator	MarR family	MarR-type HTH domain
	1496	lcl|CP080624.1_cds_UEO01207.1_1443 [locus_tag=A9R16_007360] [protein=carboxymuconolactone decarboxylase family protein] [protein_id=UEO01207.1] [location=1508031..1508537]	gp11 baseplate wedge subunit and tail pin	Carboxymuconolactone decarboxylase family	Carboxymuconolactone decarboxylase-like
	1497	lcl|CP080624.1_cds_UEO01208.1_1444 [locus_tag=A9R16_007365] [protein=GNAT family N-acetyltransferase] [protein_id=UEO01208.1] [location=1508534..1508977]	acetyltransferase	Acetyltransferase (GNAT) family	GNAT domain
	1498	lcl|CP080624.1_cds_UEO01209.1_1445 [locus_tag=A9R16_007370] [protein=NAD(P)H-dependent oxidoreductase] [protein_id=UEO01209.1] [location=1508985..1509611]	glycosyltransferase	Flavodoxin-like fold	Flavodoxin-like fold
	1499	lcl|CP080624.1_cds_UEO01210.1_1446 [locus_tag=A9R16_007375] [protein=L-lactate permease] [protein_id=UEO01210.1] [location=1509813..1511267]	hypothetical protein phiTE_070	L-lactate permease | L-lactate permease	L-lactate permease | L-lactate permease
	1500	/	putative addiction module antidote protein (endogenous virus)	#N/A	#N/A
	1501	lcl|CP080624.1_cds_UEO01211.1_1447 [locus_tag=A9R16_007380] [protein=IS3 family transposase] [exception=ribosomal slippage] [protein_id=UEO01211.1] [location=join(1512303..1512564,1512564..1513429)]	transposase	Transposase	Transposase IS3/IS911family
	1502	lcl|CP080624.1_cds_UEO01211.1_1447 [locus_tag=A9R16_007380] [protein=IS3 family transposase] [exception=ribosomal slippage] [protein_id=UEO01211.1] [location=join(1512303..1512564,1512564..1513429)]	transposase	HTH-like domain | Integrase core domain	HTH-like domain | Integrase, catalytic core
Candidate_33	1492	lcl|CP080624.1_cds_UEO01203.1_1439 [locus_tag=A9R16_007340] [protein=Fic family protein] [protein_id=UEO01203.1] [location=1504176..1505291]	gp26	Domain of unknown function (DUF4172) | Fic/DOC family	Domain of unknown function DUF4172 | Fido domain
	1493	lcl|CP080624.1_cds_UEO01204.1_1440 [locus_tag=A9R16_007345] [protein=Hsp20/alpha crystallin family protein] [protein_id=UEO01204.1] [location=1505894..1506475]	heat shock protein	Hsp20/alpha crystallin family	Alpha crystallin/Hsp20 domain
	1494	lcl|CP080624.1_cds_UEO01205.1_1441 [locus_tag=A9R16_007350] [protein=hypothetical protein] [protein_id=UEO01205.1] [location=complement(1506536..1507000)]	putative long tail fiber proximal subunit	#N/A	#N/A
	1495	lcl|CP080624.1_cds_UEO01206.1_1442 [locus_tag=A9R16_007355] [protein=MarR family transcriptional regulator] [protein_id=UEO01206.1] [location=complement(1507492..1507968)]	MarR family transcriptional regulator	MarR family	MarR-type HTH domain
	1496	lcl|CP080624.1_cds_UEO01207.1_1443 [locus_tag=A9R16_007360] [protein=carboxymuconolactone decarboxylase family protein] [protein_id=UEO01207.1] [location=1508031..1508537]	gp11 baseplate wedge subunit and tail pin	Carboxymuconolactone decarboxylase family	Carboxymuconolactone decarboxylase-like
	1497	lcl|CP080624.1_cds_UEO01208.1_1444 [locus_tag=A9R16_007365] [protein=GNAT family N-acetyltransferase] [protein_id=UEO01208.1] [location=1508534..1508977]	acetyltransferase	Acetyltransferase (GNAT) family	GNAT domain
	1498	lcl|CP080624.1_cds_UEO01209.1_1445 [locus_tag=A9R16_007370] [protein=NAD(P)H-dependent oxidoreductase] [protein_id=UEO01209.1] [location=1508985..1509611]	glycosyltransferase	Flavodoxin-like fold	Flavodoxin-like fold
	1499	lcl|CP080624.1_cds_UEO01210.1_1446 [locus_tag=A9R16_007375] [protein=L-lactate permease] [protein_id=UEO01210.1] [location=1509813..1511267]	hypothetical protein phiTE_070	L-lactate permease | L-lactate permease	L-lactate permease | L-lactate permease
	1500	/	putative addiction module antidote protein (endogenous virus)	#N/A	#N/A
	1501	lcl|CP080624.1_cds_UEO01211.1_1447 [locus_tag=A9R16_007380] [protein=IS3 family transposase] [exception=ribosomal slippage] [protein_id=UEO01211.1] [location=join(1512303..1512564,1512564..1513429)]	transposase	Transposase	Transposase IS3/IS911family
	1502	lcl|CP080624.1_cds_UEO01211.1_1447 [locus_tag=A9R16_007380] [protein=IS3 family transposase] [exception=ribosomal slippage] [protein_id=UEO01211.1] [location=join(1512303..1512564,1512564..1513429)]	transposase	HTH-like domain | Integrase core domain	HTH-like domain | Integrase, catalytic core
	1503	lcl|CP080624.1_cds_UEO01212.1_1448 [locus_tag=A9R16_007385] [protein=sulfotransferase] [protein_id=UEO01212.1] [location=complement(1513889..1515763)]	Putative DNA topoisomerase-primase	Sulfotransferase family	#N/A
	1504	lcl|CP080624.1_cds_UEO01212.1_1448 [locus_tag=A9R16_007385] [protein=sulfotransferase] [protein_id=UEO01212.1] [location=complement(1513889..1515763)]	putative portal protein	#N/A	#N/A
	1505	lcl|CP080624.1_cds_UEO01212.1_1448 [locus_tag=A9R16_007385] [protein=sulfotransferase] [protein_id=UEO01212.1] [location=complement(1513889..1515763)]	DNA polymerase I	#N/A	#N/A
	1506	lcl|CP080624.1_cds_UEO01213.1_1449 [locus_tag=A9R16_007390] [protein=winged helix-turn-helix domain-containing protein] [protein_id=UEO01213.1] [location=1516070..1516852]	hypothetical protein	Transcriptional regulatory protein, C terminal	OmpR/PhoB-type DNA-binding domain
	1507	lcl|CP080624.1_cds_UEO01214.1_1450 [locus_tag=A9R16_007395] [protein=alkaline phosphatase family protein] [protein_id=UEO01214.1] [location=1516993..1518564]	#N/A	Phosphoesterase family	Phosphoesterase
	1508	lcl|CP080624.1_cds_UEO01215.1_1451 [locus_tag=A9R16_007400] [protein=cytochrome b/b6 domain-containing protein] [protein_id=UEO01215.1] [location=1518688..1519287]	#N/A	Prokaryotic cytochrome b561	Cytochrome b561, bacterial/Ni-hydrogenase
	1509	lcl|CP080624.1_cds_UEO01216.1_1452 [locus_tag=A9R16_007405] [protein=histidine-type phosphatase] [protein_id=UEO01216.1] [location=1519425..1520606]	hypothetical protein	Histidine phosphatase superfamily (branch 2)	Histidine phosphatase superfamily, clade-2
	1510	lcl|CP080624.1_cds_UEO01217.1_1453 [locus_tag=A9R16_007410] [protein=ISL3 family transposase] [protein_id=UEO01217.1] [location=complement(1520914..1521297)]	hypothetical protein ASESINO_196	#N/A	#N/A
	1511	lcl|CP080624.1_cds_1454 [locus_tag=A9R16_007415] [protein=IS3 family transposase] [pseudo=true] [location=complement(1521315..1522876)]	putative transposase B	Homeodomain-like domain | Integrase core domain	Integrase, catalytic core
	1512	lcl|CP080624.1_cds_1454 [locus_tag=A9R16_007415] [protein=IS3 family transposase] [pseudo=true] [location=complement(1521315..1522876)]	integrase	Transposase	Transposase IS3/IS911family
	1513	lcl|CP080624.1_cds_1455 [locus_tag=A9R16_007420] [protein=ISL3 family transposase] [pseudo=true] [location=complement(1522941..1523255)]	hypothetical protein SEAGREEN_27	#N/A	#N/A
Candidate_34	1492	lcl|CP080624.1_cds_UEO01203.1_1439 [locus_tag=A9R16_007340] [protein=Fic family protein] [protein_id=UEO01203.1] [location=1504176..1505291]	gp26	Domain of unknown function (DUF4172) | Fic/DOC family	Domain of unknown function DUF4172 | Fido domain
	1493	lcl|CP080624.1_cds_UEO01204.1_1440 [locus_tag=A9R16_007345] [protein=Hsp20/alpha crystallin family protein] [protein_id=UEO01204.1] [location=1505894..1506475]	heat shock protein	Hsp20/alpha crystallin family	Alpha crystallin/Hsp20 domain
	1494	lcl|CP080624.1_cds_UEO01205.1_1441 [locus_tag=A9R16_007350] [protein=hypothetical protein] [protein_id=UEO01205.1] [location=complement(1506536..1507000)]	putative long tail fiber proximal subunit	#N/A	#N/A
	1495	lcl|CP080624.1_cds_UEO01206.1_1442 [locus_tag=A9R16_007355] [protein=MarR family transcriptional regulator] [protein_id=UEO01206.1] [location=complement(1507492..1507968)]	MarR family transcriptional regulator	MarR family	MarR-type HTH domain
	1496	lcl|CP080624.1_cds_UEO01207.1_1443 [locus_tag=A9R16_007360] [protein=carboxymuconolactone decarboxylase family protein] [protein_id=UEO01207.1] [location=1508031..1508537]	gp11 baseplate wedge subunit and tail pin	Carboxymuconolactone decarboxylase family	Carboxymuconolactone decarboxylase-like
	1497	lcl|CP080624.1_cds_UEO01208.1_1444 [locus_tag=A9R16_007365] [protein=GNAT family N-acetyltransferase] [protein_id=UEO01208.1] [location=1508534..1508977]	acetyltransferase	Acetyltransferase (GNAT) family	GNAT domain
	1498	lcl|CP080624.1_cds_UEO01209.1_1445 [locus_tag=A9R16_007370] [protein=NAD(P)H-dependent oxidoreductase] [protein_id=UEO01209.1] [location=1508985..1509611]	glycosyltransferase	Flavodoxin-like fold	Flavodoxin-like fold
	1499	lcl|CP080624.1_cds_UEO01210.1_1446 [locus_tag=A9R16_007375] [protein=L-lactate permease] [protein_id=UEO01210.1] [location=1509813..1511267]	hypothetical protein phiTE_070	L-lactate permease | L-lactate permease	L-lactate permease | L-lactate permease
	1500	/	putative addiction module antidote protein (endogenous virus)	#N/A	#N/A
	1501	lcl|CP080624.1_cds_UEO01211.1_1447 [locus_tag=A9R16_007380] [protein=IS3 family transposase] [exception=ribosomal slippage] [protein_id=UEO01211.1] [location=join(1512303..1512564,1512564..1513429)]	transposase	Transposase	Transposase IS3/IS911family
	1502	lcl|CP080624.1_cds_UEO01211.1_1447 [locus_tag=A9R16_007380] [protein=IS3 family transposase] [exception=ribosomal slippage] [protein_id=UEO01211.1] [location=join(1512303..1512564,1512564..1513429)]	transposase	HTH-like domain | Integrase core domain	HTH-like domain | Integrase, catalytic core
	1503	lcl|CP080624.1_cds_UEO01212.1_1448 [locus_tag=A9R16_007385] [protein=sulfotransferase] [protein_id=UEO01212.1] [location=complement(1513889..1515763)]	Putative DNA topoisomerase-primase	Sulfotransferase family	#N/A
	1504	lcl|CP080624.1_cds_UEO01212.1_1448 [locus_tag=A9R16_007385] [protein=sulfotransferase] [protein_id=UEO01212.1] [location=complement(1513889..1515763)]	putative portal protein	#N/A	#N/A
	1505	lcl|CP080624.1_cds_UEO01212.1_1448 [locus_tag=A9R16_007385] [protein=sulfotransferase] [protein_id=UEO01212.1] [location=complement(1513889..1515763)]	DNA polymerase I	#N/A	#N/A
	1506	lcl|CP080624.1_cds_UEO01213.1_1449 [locus_tag=A9R16_007390] [protein=winged helix-turn-helix domain-containing protein] [protein_id=UEO01213.1] [location=1516070..1516852]	hypothetical protein	Transcriptional regulatory protein, C terminal	OmpR/PhoB-type DNA-binding domain
	1507	lcl|CP080624.1_cds_UEO01214.1_1450 [locus_tag=A9R16_007395] [protein=alkaline phosphatase family protein] [protein_id=UEO01214.1] [location=1516993..1518564]	#N/A	Phosphoesterase family	Phosphoesterase
	1508	lcl|CP080624.1_cds_UEO01215.1_1451 [locus_tag=A9R16_007400] [protein=cytochrome b/b6 domain-containing protein] [protein_id=UEO01215.1] [location=1518688..1519287]	#N/A	Prokaryotic cytochrome b561	Cytochrome b561, bacterial/Ni-hydrogenase
	1509	lcl|CP080624.1_cds_UEO01216.1_1452 [locus_tag=A9R16_007405] [protein=histidine-type phosphatase] [protein_id=UEO01216.1] [location=1519425..1520606]	hypothetical protein	Histidine phosphatase superfamily (branch 2)	Histidine phosphatase superfamily, clade-2
	1510	lcl|CP080624.1_cds_UEO01217.1_1453 [locus_tag=A9R16_007410] [protein=ISL3 family transposase] [protein_id=UEO01217.1] [location=complement(1520914..1521297)]	hypothetical protein ASESINO_196	#N/A	#N/A
	1511	lcl|CP080624.1_cds_1454 [locus_tag=A9R16_007415] [protein=IS3 family transposase] [pseudo=true] [location=complement(1521315..1522876)]	putative transposase B	Homeodomain-like domain | Integrase core domain	Integrase, catalytic core
	1512	lcl|CP080624.1_cds_1454 [locus_tag=A9R16_007415] [protein=IS3 family transposase] [pseudo=true] [location=complement(1521315..1522876)]	integrase	Transposase	Transposase IS3/IS911family
	1513	lcl|CP080624.1_cds_1455 [locus_tag=A9R16_007420] [protein=ISL3 family transposase] [pseudo=true] [location=complement(1522941..1523255)]	hypothetical protein SEAGREEN_27	#N/A	#N/A
	1514	lcl|CP080624.1_cds_UEO01218.1_1456 [locus_tag=A9R16_007425] [protein=TonB-dependent receptor] [protein_id=UEO01218.1] [location=1524051..1526420]	hypothetical protein SPN3US_0238	TonB dependent receptor	TonB-dependent receptor-like, beta-barrel
	1515	lcl|CP080624.1_cds_UEO01219.1_1457 [locus_tag=A9R16_007430] [protein=ParB N-terminal domain-containing protein] [protein_id=UEO01219.1] [location=complement(1526594..1526914)]	hypothetical protein	#N/A	#N/A
	1516	lcl|CP080624.1_cds_UEO01220.1_1458 [locus_tag=A9R16_007435] [protein=OB-fold putative lipoprotein] [protein_id=UEO01220.1] [location=1527485..1527991]	minor tail protein	tRNA_anti-like	Protein of unknown function, OB-fold-containing
	1517	/	#N/A	#N/A	#N/A
	1518	lcl|CP080624.1_cds_UEO01221.1_1459 [locus_tag=A9R16_007440] [protein=retroviral-like aspartic protease family protein] [protein_id=UEO01221.1] [location=1528541..1529176]	hypothetical protein	gag-polyprotein putative aspartyl protease	#N/A
	1519	lcl|CP080624.1_cds_UEO01222.1_1460 [locus_tag=A9R16_007445] [protein=hypothetical protein] [protein_id=UEO01222.1] [location=complement(1529564..1529920)]	tape measure protein	#N/A	#N/A
	1520	lcl|CP080624.1_cds_UEO01223.1_1461 [locus_tag=A9R16_007450] [protein=hypothetical protein] [protein_id=UEO01223.1] [location=1530241..1531470]	PurH2	#N/A	#N/A
	1521	lcl|CP080624.1_cds_UEO01224.1_1462 [locus_tag=A9R16_007455] [protein=DUF2779 domain-containing protein] [protein_id=UEO01224.1] [location=1531495..1532982]	DNA methylase	Domain of unknown function(DUF2779)	Domain of unknown functionDUF2779
	1522	lcl|CP080624.1_cds_UEO01225.1_1463 [locus_tag=A9R16_007460] [protein=WYL domain-containing protein] [protein_id=UEO01225.1] [location=1533147..1534238]	hypothetical protein	WYL domain	WYL domain
	1523	lcl|CP080624.1_cds_UEO01226.1_1464 [locus_tag=A9R16_007465] [protein=PD-(D/E)XK nuclease family protein] [protein_id=UEO01226.1] [location=1534734..1535360]	hypothetical protein Chy4_004	PD-(D/E)XK nuclease superfamily	PD-(D/E)XK nuclease superfamily 4
	1524	lcl|CP080624.1_cds_UEO01227.1_1465 [locus_tag=A9R16_007470] [protein=hypothetical protein] [protein_id=UEO01227.1] [location=1535377..1536030]	hypothetical protein COPG_00062	#N/A	#N/A
	1525	lcl|CP080624.1_cds_UEO01228.1_1466 [locus_tag=A9R16_007475] [protein=hypothetical protein] [protein_id=UEO01228.1] [location=1536447..1536962]	hypothetical protein APCd_gp79	#N/A	#N/A
	1526	lcl|CP080624.1_cds_UEO01229.1_1468 [locus_tag=A9R16_007485] [protein=IS1634 family transposase] [protein_id=UEO01229.1] [location=complement(1537715..1539529)]	hypothetical protein BM5_15	Transposase DDE domain	Transposase, IS4-like
Candidate_35	1536	lcl|CP080624.1_cds_UEO01239.1_1479 [locus_tag=A9R16_007540] [protein=type II toxin-antitoxin system ParD family antitoxin] [protein_id=UEO01239.1] [location=complement(1550099..1550365)]	hypothetical protein phiCT9441A_18 (endogenous virus)	Bacterial antitoxin of ParD toxin-antitoxin type II system and RHH	Antitoxin ParD
	1537	lcl|CP080624.1_cds_UEO01240.1_1480 [locus_tag=A9R16_007545] [protein=hypothetical protein] [protein_id=UEO01240.1] [location=complement(1550443..1550610)]	C2 protein	#N/A	#N/A
	1538	/	hypothetical protein PAK_P500152c	#N/A	#N/A
	1539	lcl|CP080624.1_cds_UEO01241.1_1481 [locus_tag=A9R16_007550] [protein=transposase] [protein_id=UEO01241.1] [location=1551615..1552631]	transposase	Probable transposase | Putative transposase DNA-binding domain	Probable transposase, IS891/IS1136/IS1341 | Transposase IS605, OrfB, C-terminal
	1540	lcl|CP080624.1_cds_UEO01242.1_1482 [locus_tag=A9R16_007555] [protein=AAA family ATPase] [protein_id=UEO01242.1] [location=1553101..1554294]	Putative DNA polymerase accessory protein	ATPase family associated with various cellular activities (AAA)	ATPase, AAA-type, core
	1541	lcl|CP080624.1_cds_UEO01243.1_1483 [locus_tag=A9R16_007560] [protein=metallophosphoesterase] [protein_id=UEO01243.1] [location=1554486..1555295]	phosphoesterase	Calcineurin-like phosphoesterase	Calcineurin-like phosphoesterase domain, ApaH type
	1542	lcl|CP080624.1_cds_UEO01244.1_1484 [locus_tag=A9R16_007565] [protein=metallophosphoesterase] [protein_id=UEO01244.1] [location=1555565..1556395]	putative protein metallo-phosphoesterase	Calcineurin-like phosphoesterase	Calcineurin-like phosphoesterase domain, ApaH type
	1543	lcl|CP080624.1_cds_UEO01245.1_1485 [locus_tag=A9R16_007570] [protein=HipA domain-containing protein] [protein_id=UEO01245.1] [location=complement(1556619..1557857)]	hypothetical protein PHOBOS_41	HipA-like C-terminal domain	HipA-like, C-terminal
	1544	lcl|CP080624.1_cds_UEO01246.1_1486 [locus_tag=A9R16_007575] [protein=hypothetical protein] [protein_id=UEO01246.1] [location=1558543..1558746]	#N/A	#N/A	#N/A
	1545	lcl|CP080624.1_cds_UEO01246.1_1486 [locus_tag=A9R16_007575] [protein=hypothetical protein] [protein_id=UEO01246.1] [location=1558543..1558746]	hypothetical protein	#N/A	#N/A
	1546	lcl|CP080624.1_cds_UEO01247.1_1487 [locus_tag=A9R16_007580] [protein=DUF4338 domain-containing protein] [protein_id=UEO01247.1] [location=1558750..1559607]	phage tail tape measure protein	Domain of unknown function (DUF4338)	Domain of unknown function DUF4338
	1547	lcl|CP080624.1_cds_UEO01248.1_1488 [locus_tag=A9R16_007585] [protein=Fic family protein] [protein_id=UEO01248.1] [location=complement(1559808..1560671)]	gp26	Fic/DOC family	Fido domain
	1548	lcl|CP080624.1_cds_UEO01248.1_1488 [locus_tag=A9R16_007585] [protein=Fic family protein] [protein_id=UEO01248.1] [location=complement(1559808..1560671)]	hypothetical protein LDL_057	#N/A	#N/A
	1549	lcl|CP080624.1_cds_UEO01249.1_1489 [locus_tag=A9R16_007590] [protein=transposase] [protein_id=UEO01249.1] [location=complement(1560807..1561424)]	antirepressor protein Ant	Transposase	Transposase, IS111A/IS1328/IS1533, N-terminal
	1550	lcl|CP080624.1_cds_UEO01251.1_1491 [locus_tag=A9R16_007600] [protein=IS3 family transposase] [protein_id=UEO01251.1] [location=1561719..1562024]	transposase-like protein	HTH-like domain	HTH-like domain
	1551	lcl|CP080624.1_cds_UEO01252.1_1492 [locus_tag=A9R16_007605] [protein=type II toxin-antitoxin system prevent-host-death family antitoxin] [protein_id=UEO01252.1] [location=1562430..1562663]	prevention of host death by Doc toxicity	Antitoxin Phd_YefM, type II toxin-antitoxin system	Type II toxin-antitoxin system, antitoxin Phd/YefM
	1552	lcl|CP080624.1_cds_UEO01253.1_1493 [locus_tag=A9R16_007610] [protein=type II toxin-antitoxin system VapC family toxin] [protein_id=UEO01253.1] [location=1562725..1563093]	conserved hypothetical phage protein	PIN domain	PIN domain
Candidate_36	1588	lcl|CP080624.1_cds_UEO01287.1_1527 [gene=tadA] [locus_tag=A9R16_007780] [protein=Flp pilus assembly complex ATPase component TadA] [protein_id=UEO01287.1] [location=complement(1617347..1618495)]	putative transposase B subunit	Type II/IV secretion system protein	Type II/IV secretion system protein
	1589	lcl|CP080624.1_cds_UEO01288.1_1528 [locus_tag=A9R16_007785] [protein=type IV secretion system DotC family protein] [protein_id=UEO01288.1] [location=complement(1618492..1619349)]	hypothetical protein NJ01_0121	Type IV secretory system, conjugal DNA-protein transfer	Putative type IV secretory system protein
	1590	lcl|CP080624.1_cds_UEO01289.1_1529 [locus_tag=A9R16_007790] [protein=DotD/TraH family lipoprotein] [protein_id=UEO01289.1] [location=complement(1619346..1619792)]	hypothetical protein BELINDA_152	DotD protein	DotD protein
	1591	lcl|CP080624.1_cds_UEO01290.1_1530 [locus_tag=A9R16_007795] [protein=site-specific integrase] [protein_id=UEO01290.1] [location=1620295..1621227]	integrase	#N/A	#N/A
	1592	lcl|CP080624.1_cds_UEO01292.1_1532 [locus_tag=A9R16_007805] [protein=putative addiction module antidote protein] [protein_id=UEO01292.1] [location=1621628..1621918]	addiction module antitoxin/toxin	Helix-turn-helix	Cro/C1-type helix-turn-helix domain
	1593	lcl|CP080624.1_cds_UEO01293.1_1533 [locus_tag=A9R16_007810] [protein=hypothetical protein] [protein_id=UEO01293.1] [location=1622122..1622727]	SPP1 family portal protein (endogenous virus)	#N/A	#N/A
	1594	lcl|CP080624.1_cds_UEO01294.1_1534 [locus_tag=A9R16_007815] [protein=type II toxin-antitoxin system Phd/YefM family antitoxin] [protein_id=UEO01294.1] [location=1622806..1623159]	putative proximal tail fiber subunit	Antitoxin Phd_YefM, type II toxin-antitoxin system	Type II toxin-antitoxin system, antitoxin Phd/YefM
	1595	lcl|CP080624.1_cds_UEO01295.1_1535 [locus_tag=A9R16_007820] [protein=hypothetical protein] [protein_id=UEO01295.1] [location=1623156..1623743]	hypothetical protein PBI_GAIA_57	#N/A	#N/A
	1596	lcl|CP080624.1_cds_UEO01296.1_1536 [locus_tag=A9R16_007825] [protein=hypothetical protein] [protein_id=UEO01296.1] [location=1624254..1624484]	putative endolysin	#N/A	#N/A
	1597	lcl|CP080624.1_cds_UEO01297.1_1537 [locus_tag=A9R16_007830] [protein=DEAD/DEAH box helicase family protein] [protein_id=UEO01297.1] [location=complement(1624702..1627410)]	head completion protein	Type III restriction enzyme, res subunit	Helicase/UvrB, N-terminal
	1598	lcl|CP080624.1_cds_UEO01298.1_1538 [locus_tag=A9R16_007835] [protein=hypothetical protein] [protein_id=UEO01298.1] [location=complement(1627400..1629676)]	DNA methylase N-4/N-6	DNA methylase	DNA methylase N-4/N-6
Candidate_37	1611	lcl|CP080624.1_cds_UEO01311.1_1551 [locus_tag=A9R16_007900] [protein=hypothetical protein] [protein_id=UEO01311.1] [location=1641906..1642607]	hypothetical protein VvAW1_00035	#N/A	#N/A
	1612	lcl|CP080624.1_cds_UEO01312.1_1552 [locus_tag=A9R16_007905] [protein=hypothetical protein] [protein_id=UEO01312.1] [location=1642604..1643242]	rIIA protector from prophage-induced early lysis	#N/A	#N/A
	1613	lcl|CP080624.1_cds_UEO01313.1_1553 [locus_tag=A9R16_007910] [protein=hypothetical protein] [protein_id=UEO01313.1] [location=complement(1643473..1643967)]	rNA polymerase	#N/A	#N/A
	1614	lcl|CP080624.1_cds_UEO01314.1_1554 [locus_tag=A9R16_007915] [protein=DotI/IcmL family type IV secretion protein] [protein_id=UEO01314.1] [location=1644009..1644683]	short tail fibers	Type-IV b secretion system, inner-membrane complex component	Type-IV b secretion system, inner-membrane complex component
	1615	lcl|CP080624.1_cds_UEO01315.1_1555 [locus_tag=A9R16_007920] [protein=hypothetical protein] [protein_id=UEO01315.1] [location=1644686..1644955]	similar to tail sheath protein	#N/A	#N/A
	1616	lcl|CP080624.1_cds_UEO01317.1_1557 [locus_tag=A9R16_007930] [protein=hypothetical protein] [protein_id=UEO01317.1] [location=1645315..1646175]	hypothetical protein SEA_YEEZY_70	#N/A	#N/A
	1617	lcl|CP080624.1_cds_UEO01318.1_1558 [locus_tag=A9R16_007935] [protein=hypothetical protein] [protein_id=UEO01318.1] [location=1646168..1646434]	hypothetical protein SEA_BANTAM_126	#N/A	#N/A
	1618	lcl|CP080624.1_cds_UEO01319.1_1559 [locus_tag=A9R16_007940] [protein=DotH/IcmK family type IV secretion protein] [protein_id=UEO01319.1] [location=1646428..1647399]	hypothetical protein phiES15_016	Putative outer membrane core complex of type IVb secretion	Putative outer membrane core complex of type IVb secretion
	1619	lcl|CP080624.1_cds_UEO01320.1_1560 [locus_tag=A9R16_007945] [protein=DotG/IcmE/VirB10 family protein] [protein_id=UEO01320.1] [location=1647392..1648573]	hypothetical protein TIN3_81	Bacterial conjugation TrbI-like protein	Type IV secretion system, VirB10 / TraB / TrbI
	1620	lcl|CP080624.1_cds_UEO01321.1_1561 [locus_tag=A9R16_007950] [protein=hypothetical protein] [protein_id=UEO01321.1] [location=1648570..1651554]	EndoVII	#N/A	#N/A
	1621	lcl|CP080624.1_cds_UEN98379.1_1562 [locus_tag=A9R16_007955] [protein=hypothetical protein] [protein_id=UEN98379.1] [location=1651602..1652003]	hypothetical protein	#N/A	#N/A
	1622	lcl|CP080624.1_cds_UEN98380.1_1563 [locus_tag=A9R16_007960] [protein=single-stranded DNA-binding protein] [protein_id=UEN98380.1] [location=1652053..1652445]	single-stranded DNA-binding protein	Single-strand binding protein family	Primosome PriB/single-strand DNA-binding
	1623	lcl|CP080624.1_cds_UEN98381.1_1564 [locus_tag=A9R16_007965] [protein=hypothetical protein] [protein_id=UEN98381.1] [location=1652573..1652743]	PhoH	#N/A	#N/A
	1624	lcl|CP080624.1_cds_UEN98382.1_1565 [locus_tag=A9R16_007970] [protein=ribbon-helix-helix domain-containing protein] [protein_id=UEN98382.1] [location=1652911..1653102]	hypothetical protein SBVP3_0055	#N/A	#N/A
	1625	lcl|CP080624.1_cds_UEN98383.1_1566 [locus_tag=A9R16_007975] [protein=DNA cytosine methyltransferase] [protein_id=UEN98383.1] [location=1653177..1654682]	hypothetical protein	#N/A	#N/A
	1626	lcl|CP080624.1_cds_UEN98383.1_1566 [locus_tag=A9R16_007975] [protein=DNA cytosine methyltransferase] [protein_id=UEN98383.1] [location=1653177..1654682]	unnamed protein product	C-5 cytosine-specific DNA methylase	C-5 cytosine methyltransferase
	1627	lcl|CP080624.1_cds_UEN98384.1_1567 [locus_tag=A9R16_007980] [protein=hypothetical protein] [protein_id=UEN98384.1] [location=1654648..1656318]	phosphate starvation-inducible protein	#N/A	#N/A
Candidate_38	1666	lcl|CP080624.1_cds_UEN98422.1_1605 [locus_tag=A9R16_008170] [protein=helix-turn-helix domain-containing protein] [protein_id=UEN98422.1] [location=1694120..1694590]	ORF2	Helix-turn-helix domain	#N/A
	1667	lcl|CP080624.1_cds_UEN98423.1_1606 [locus_tag=A9R16_008175] [protein=HipA domain-containing protein] [protein_id=UEN98423.1] [location=1694587..1695903]	portal protein	HipA-like C-terminal domain	HipA-like, C-terminal
	1668	lcl|CP080624.1_cds_UEN98424.1_1607 [locus_tag=A9R16_008180] [protein=hypothetical protein] [protein_id=UEN98424.1] [location=1696053..1696730]	hypothetical protein	#N/A	#N/A
	1669	lcl|CP080624.1_cds_UEN98424.1_1607 [locus_tag=A9R16_008180] [protein=hypothetical protein] [protein_id=UEN98424.1] [location=1696053..1696730]	hypothetical protein GMA6_110	#N/A	#N/A
	1670	lcl|CP080624.1_cds_UEN98425.1_1608 [locus_tag=A9R16_008185] [protein=hypothetical protein] [protein_id=UEN98425.1] [location=1697288..1698580]	#N/A	#N/A	#N/A
	1671	lcl|CP080624.1_cds_UEN98426.1_1609 [locus_tag=A9R16_008190] [protein=DUF2130 domain-containing protein] [protein_id=UEN98426.1] [location=1698617..1699909]	tail-tape measure protein (endogenous virus)	Uncharacterized protein conserved in bacteria (DUF2130)	Protein of unknown function DUF2130
	1672	lcl|CP080624.1_cds_UEN98427.1_1610 [locus_tag=A9R16_008195] [protein=AAA family ATPase] [protein_id=UEN98427.1] [location=1700254..1702050]	gp28	AAA domain, putative AbiEii toxin, Type IV TA system	ATPase, AAA-type, core
	1673	lcl|CP080624.1_cds_UEN98428.1_1611 [locus_tag=A9R16_008200] [protein=hypothetical protein] [protein_id=UEN98428.1] [location=complement(1702249..1702677)]	hypothetical protein	#N/A	#N/A
	1674	lcl|CP080624.1_cds_UEN98429.1_1612 [locus_tag=A9R16_008205] [protein=hypothetical protein] [protein_id=UEN98429.1] [location=1702820..1703422]	hypothetical protein CP-T1_0037	#N/A	#N/A
	1675	lcl|CP080624.1_cds_UEN98430.1_1613 [locus_tag=A9R16_008210] [protein=DotA/TraY family protein] [protein_id=UEN98430.1] [location=complement(1703439..1706207)]	tail tape measure protein	#N/A	#N/A
	1676	lcl|CP080624.1_cds_UEN98431.1_1614 [locus_tag=A9R16_008215] [protein=SLOG family protein] [protein_id=UEN98431.1] [location=1706326..1707063]	hypothetical protein AD45P1_00245	YspA, cpYpsA-related SLOG family	YspA, cpYpsA-related SLOG family
	1677	lcl|CP080624.1_cds_UEN98432.1_1615 [locus_tag=A9R16_008220] [protein=helix-turn-helix domain-containing protein] [protein_id=UEN98432.1] [location=complement(1707100..1707432)]	helix-turn-helix motif protein	Helix-turn-helix domain	HigA2-like, helix-turn-helix domain
	1678	lcl|CP080624.1_cds_UEN98433.1_1616 [locus_tag=A9R16_008225] [protein=type II toxin-antitoxin system RelE/ParE family toxin] [protein_id=UEN98433.1] [location=complement(1707413..1707790)]	hypothetical protein BPPAER656_00100	Phage derived protein Gp49-like (DUF891)	Toxin HigB-like
	1679	/	putative integrase	#N/A	#N/A
	1680	lcl|CP080624.1_cds_UEN98434.1_1617 [locus_tag=A9R16_008230] [protein=hypothetical protein] [protein_id=UEN98434.1] [location=1708224..1708466]	hypothetical protein PL1_54	#N/A	#N/A
	1681	lcl|CP080624.1_cds_UEN98435.1_1618 [locus_tag=A9R16_008235] [protein=site-specific integrase] [protein_id=UEN98435.1] [location=complement(1708473..1709324)]	Site-specific DNA recombinase	Phage integrase family	Integrase, catalytic domain
	1682	lcl|CP080624.1_cds_UEN98436.1_1619 [locus_tag=A9R16_008245] [protein=ABC-F family ATP-binding cassette domain-containing protein] [protein_id=UEN98436.1] [location=1710350..1712203]	unnamed protein product	ABC transporter | ABC transporter | ABC transporter	ABC transporter-like | ABC-transporter extension domain | ABC transporter-like
	1683	lcl|CP080624.1_cds_UEN98437.1_1620 [locus_tag=A9R16_008250] [protein=molybdenum cofactor biosynthesis protein MoaE] [protein_id=UEN98437.1] [location=complement(1712195..1712623)]	phosphate transporter subunit	MoaE protein	Molybdopterin biosynthesis MoaE
	1684	lcl|CP080624.1_cds_UEN98438.1_1621 [locus_tag=A9R16_008255] [protein=MoaD/ThiS family protein] [protein_id=UEN98438.1]	hypothetical protein PSPTOT1_3768	#N/A	#N/A
	1685	lcl|CP080624.1_cds_UEN98439.1_1622 [gene=moaA] [locus_tag=A9R16_008260] [protein=GTP 3',8-cyclase MoaA] [protein_id=UEN98439.1] [location=complement(1712865..1713884)]	putative radical SAM superfamily protein	Radical SAM superfamily | 4Fe-4S single cluster domain | Molybdenum Cofactor Synthesis C	Radical SAM | Molybdenum cofactor synthesis C-terminal
	1686	lcl|CP080624.1_cds_UEN98440.1_1623 [gene=moaC] [locus_tag=A9R16_008265] [protein=cyclic pyranopterin monophosphate synthase MoaC] [protein_id=UEN98440.1] [location=complement(1713886..1714377)]	hypothetical protein PBI_BREENIOME_236	MoaC family	Molybdopterin cofactor biosynthesis C (MoaC) domain
	1687	lcl|CP080624.1_cds_UEN98441.1_1624 [locus_tag=A9R16_008270] [protein=dimethyl sulfoxide reductase anchor subunit] [protein_id=UEN98441.1] [location=complement(1714435..1715466)]	virion structural protein	DMSO reductase anchor subunit (DmsC)	DMSO reductase anchor subunit (DmsC)
	1688	lcl|CP080624.1_cds_UEN98442.1_1625 [locus_tag=A9R16_008275] [protein=4Fe-4S dicluster domain-containing protein] [protein_id=UEN98442.1] [location=complement(1715488..1716183)]	hypothetical protein SHANETTE_35	4Fe-4S binding domain | 4Fe-4S dicluster domain	4Fe-4S ferredoxin-type, iron-sulphur binding domain | 4Fe-4S ferredoxin-type, iron-sulphur binding domain
	1689	lcl|CP080624.1_cds_UEN98443.1_1626 [locus_tag=A9R16_008280] [protein=molybdopterin oxidoreductase family protein] [protein_id=UEN98443.1] [location=complement(1716195..1719044)]	hypothetical protein Phi12:1_gp16	Molybdopterin oxidoreductase Fe4S4 domain | Molybdopterin oxidoreductase | Molydopterin dinucleotide binding domain	Molybdopterin oxidoreductase, 4Fe-4S domain | Molybdopterin oxidoreductase | Molybdopterin dinucleotide-binding domain
	1690	lcl|CP080624.1_cds_UEN98444.1_1627 [locus_tag=A9R16_008285] [protein=fumarylacetoacetate hydrolase family protein] [protein_id=UEN98444.1] [location=1719234..1720151]	exonuclease	Fumarylacetoacetate (FAA) hydrolase family	Fumarylacetoacetase-like, C-terminal
	1691	lcl|CP080624.1_cds_UEN98445.1_1628 [locus_tag=A9R16_008290] [protein=methyltransferase domain-containing protein] [protein_id=UEN98445.1] [location=complement(1720404..1721168)]	putative methyltransferase	Methyltransferase domain	Methyltransferase type 11
	1692	lcl|CP080624.1_cds_UEN98446.1_1629 [locus_tag=A9R16_008295] [protein=helix-turn-helix transcriptional regulator] [protein_id=UEN98446.1] [location=1721276..1722052]	putative transcriptional regulator	Helix-turn-helix domain | MmyB-like transcription regulator ligand binding domain	MmyB-like transcription regulator ligand binding
	1693	lcl|CP080624.1_cds_UEN98447.1_1630 [locus_tag=A9R16_008300] [protein=ArsR family transcriptional regulator] [protein_id=UEN98447.1] [location=complement(1722113..1722514)]	putative portal protein	Helix-turn-helix domain	#N/A
Candidate_39	1720	lcl|CP080624.1_cds_UEN98473.1_1656 [locus_tag=A9R16_008430] [protein=RluA family pseudouridine synthase] [protein_id=UEN98473.1] [location=1745529..1746464]	hypothetical protein Syn1_094	S4 domain | RNA pseudouridylate synthase	RNA-binding S4 domain | Pseudouridine synthase, RsuA/RluA
	1721	lcl|CP080624.1_cds_UEN98474.1_1657 [locus_tag=A9R16_008435] [protein=HAD-IA family hydrolase] [protein_id=UEN98474.1] [location=1746457..1747107]	HAD-superfamily hydrolase	Haloacid dehalogenase-like hydrolase	Haloacid dehalogenase-like hydrolase
	1722	lcl|CP080624.1_cds_UEN98475.1_1658 [locus_tag=A9R16_008440] [protein=Rieske (2Fe-2S) protein] [protein_id=UEN98475.1] [location=1747095..1747439]	tail fiber protein	#N/A	#N/A
	1723	lcl|CP080624.1_cds_UEN98476.1_1659 [locus_tag=A9R16_008445] [protein=S49 family peptidase] [protein_id=UEN98476.1] [location=1747429..1748433]	36K type signal peptide peptidase SppA	Peptidase family S49	Peptidase S49
	1724	lcl|CP080624.1_cds_UEO01369.1_1660 [gene=surE] [locus_tag=A9R16_008450] [protein=5'/3'-nucleotidase SurE] [protein_id=UEO01369.1] [location=1748473..1749189]	DNA primase	Survival protein SurE	Survival protein SurE-like phosphatase/nucleotidase
	1725	lcl|CP080624.1_cds_UEO01370.1_1661 [locus_tag=A9R16_008455] [protein=protein-L-isoaspartate(D-aspartate) O-methyltransferase] [protein_id=UEO01370.1] [location=1749216..1749848]	hypothetical protein Phi10:1_gp025	Protein-L-isoaspartate(D-aspartate) O-methyltransferase (PCMT)	#N/A
	1726	lcl|CP080624.1_cds_UEN98477.1_1662 [locus_tag=A9R16_008460] [protein=peptidoglycan DD-metalloendopeptidase family protein] [protein_id=UEN98477.1] [location=1749851..1750615]	putative lysozyme-peptidase	LysM domain | Peptidase family M23	LysM domain | Peptidase M23
	1727	lcl|CP080624.1_cds_UEN98478.1_1663 [gene=rpoS] [locus_tag=A9R16_008465] [protein=RNA polymerase sigma factor RpoS] [protein_id=UEN98478.1] [location=1750640..1751623]	rpsD4 gene product	Sigma-70 factor, region 1.2 | Sigma-70 region 2 | Sigma-70 region 3 | Sigma-70, region 4	RNA polymerase sigma-70 region 1.2 | RNA polymerase sigma-70 region 2 | RNA polymerase sigma-70 region 3 | RNA polymerase sigma-70 region 4
	1728	lcl|CP080624.1_cds_UEN98479.1_1664 [locus_tag=A9R16_008470] [protein=Mth938-like domain-containing protein] [protein_id=UEN98479.1] [location=complement(1751628..1752038)]	hypothetical protein KS10_gp29	Protein of unknown function (DUF498/DUF598)	NDUFAF3/Mth938 domain-containing protein
	1729	lcl|CP080624.1_cds_UEN98480.1_1665 [gene=alaC] [locus_tag=A9R16_008475] [protein=alanine transaminase] [protein_id=UEN98480.1] [location=1752183..1753382]	ArdA-like antirestriction protein	Aminotransferase class I and II	Aminotransferase, class I/classII
	1730	lcl|CP080624.1_cds_UEN98481.1_1666 [locus_tag=A9R16_008480] [protein=homoserine dehydrogenase] [protein_id=UEN98481.1] [location=1753379..1754689]	hypothetical protein	Homoserine dehydrogenase, NAD binding domain | Homoserine dehydrogenase | ACT domain	Aspartate/homoserine dehydrogenase, NAD-binding | Homoserine dehydrogenase, catalytic | ACT domain
	1731	lcl|CP080624.1_cds_UEN98482.1_1667 [gene=thrC] [locus_tag=A9R16_008485] [protein=threonine synthase] [protein_id=UEN98482.1] [location=1754704..1755774]	putative cysteine synthase	Pyridoxal-phosphate dependent enzyme	Pyridoxal-phosphate dependent enzyme
	1732	lcl|CP080624.1_cds_UEN98483.1_1668 [locus_tag=A9R16_008490] [protein=hypothetical protein] [protein_id=UEN98483.1] [location=1755835..1756827]	hypothetical protein RcapMu47	#N/A	#N/A
	1733	lcl|CP080624.1_cds_UEN98483.1_1668 [locus_tag=A9R16_008490] [protein=hypothetical protein] [protein_id=UEN98483.1] [location=1755835..1756827]	gp23 major head protein	#N/A	#N/A
	1734	lcl|CP080624.1_cds_UEN98484.1_1669 [gene=recJ] [locus_tag=A9R16_008495] [protein=single-stranded-DNA-specific exonuclease RecJ] [protein_id=UEN98484.1] [location=1756824..1758500]	RecJ	DHH family | DHHA1 domain | RecJ OB domain	DDH domain | DHHA1 domain | RecJ, OB domain
	1735	lcl|CP080624.1_cds_UEN98485.1_1670 [locus_tag=A9R16_008500] [protein=DDE-type integrase/transposase/recombinase] [protein_id=UEN98485.1] [location=complement(1758530..1759783)]	hypothetical protein BN201_0058	Integrase core domain	Integrase, catalytic core
	1736	lcl|CP080624.1_cds_UEN98486.1_1671 [gene=cysM] [locus_tag=A9R16_008505] [protein=cysteine synthase CysM] [protein_id=UEN98486.1] [location=1760023..1760916]	putative cysteine synthase	Pyridoxal-phosphate dependent enzyme	Pyridoxal-phosphate dependent enzyme
	1737	lcl|CP080624.1_cds_UEN98487.1_1672 [locus_tag=A9R16_008510] [protein=3'-5' exonuclease] [protein_id=UEN98487.1] [location=1760913..1761689]	putative DNA-PolB associated Exonuclease	Predicted 3'-5' exonuclease related to the exonuclease domain of PolB	Predicted 3'-5' exonuclease, PolB-like
Candidate_40	1755	lcl|CP080624.1_cds_UEN98502.1_1690 [locus_tag=A9R16_008600] [protein=IS3 family transposase] [protein_id=UEN98502.1] [location=1777991..1779166]	hypothetical protein SfII_55	HTH-like domain | Integrase core domain	HTH-like domain | Integrase, catalytic core
	1756	lcl|CP080624.1_cds_UEO01371.1_1692 [locus_tag=A9R16_008610] [protein=IS3 family transposase] [protein_id=UEO01371.1] [location=1779335..1780228]	ISEhe3 orfB	HTH-like domain | Integrase core domain	HTH-like domain | Integrase, catalytic core
	1757	lcl|CP080624.1_cds_UEN98505.1_1694 [locus_tag=A9R16_008620] [protein=hypothetical protein] [protein_id=UEN98505.1] [location=1781508..1783244]	hypothetical protein JWAP_00032	#N/A	#N/A
	1758	lcl|CP080624.1_cds_UEN98506.1_1695 [locus_tag=A9R16_008625] [protein=methylated-DNA--[protein]-cysteine S-methyltransferase] [protein_id=UEN98506.1] [location=1783309..1784028]	portal protein	6-O-methylguanine DNA methyltransferase, DNA binding domain	Methylated-DNA-[protein]-cysteine S-methyltransferase, DNA binding
	1759	lcl|CP080624.1_cds_UEN98507.1_1696 [locus_tag=A9R16_008630] [protein=isocitrate lyase/phosphoenolpyruvate mutase family protein] [protein_id=UEN98507.1] [location=1784040..1784798]	portal protein	Phosphoenolpyruvate phosphomutase	#N/A
	1760	lcl|CP080624.1_cds_UEN98508.1_1697 [gene=tnpB] [locus_tag=A9R16_008635] [protein=IS66 family insertion sequence element accessory protein TnpB] [protein_id=UEN98508.1] [location=complement(1785104..1785331)]	transposase	IS66 Orf2 like protein	Transposase IS66, Orf2
	1761	lcl|CP080624.1_cds_UEN98509.1_1698 [locus_tag=A9R16_008640] [protein=hypothetical protein] [protein_id=UEN98509.1] [location=complement(1785328..1785750)]	RNA polymerase sigma factor	#N/A	#N/A
	1762	lcl|CP080624.1_cds_UEN98510.1_1699 [locus_tag=A9R16_008645] [protein=IS3 family transposase] [exception=ribosomal slippage] [protein_id=UEN98510.1] [location=complement(join(1786040..1786905,1786905..1787166))]	transposase	HTH-like domain | Integrase core domain	HTH-like domain | Integrase, catalytic core
	1763	lcl|CP080624.1_cds_UEN98510.1_1699 [locus_tag=A9R16_008645] [protein=IS3 family transposase] [exception=ribosomal slippage] [protein_id=UEN98510.1] [location=complement(join(1786040..1786905,1786905..1787166))]	transposase	Transposase	Transposase IS3/IS911family
	1764	lcl|CP080624.1_cds_UEN98513.1_1702 [locus_tag=A9R16_008660] [protein=ISL3 family transposase] [protein_id=UEN98513.1] [location=1788770..1790017]	Transposase	zinc-finger of transposase IS204/IS1001/IS1096/IS1165 | Helix-turn-helix domain of transposase family ISL3 | Transposase	Transposase IS204/IS1001/IS1096/IS1165, zinc-finger | Transposase IS204/IS1001/IS1096/IS1165, helix-turn-helix domain | Transposase IS204/IS1001/IS1096/IS1165, DDE domain
	1765	lcl|CP080624.1_cds_UEN98514.1_1703 [locus_tag=A9R16_008665] [protein=3-oxoacyl-ACP synthase III family protein] [protein_id=UEN98514.1] [location=1790081..1791094]	conserved protein of unknown function	3-Oxoacyl-[acyl-carrier-protein (ACP)] synthase III | 3-Oxoacyl-[acyl-carrier-protein (ACP)] synthase III C terminal	3-Oxoacyl-[acyl-carrier-protein (ACP)] synthase III | 3-Oxoacyl-[acyl-carrier-protein (ACP)] synthase III, C-terminal
	1766	lcl|CP080624.1_cds_UEN98515.1_1704 [locus_tag=A9R16_008670] [protein=HAD-IIIC family phosphatase] [protein_id=UEN98515.1] [location=1791091..1792806]	hypothetical protein mEp460_034	#N/A	#N/A
	1767	lcl|CP080624.1_cds_UEN98515.1_1704 [locus_tag=A9R16_008670] [protein=HAD-IIIC family phosphatase] [protein_id=UEN98515.1] [location=1791091..1792806]	transposase	Transposase	Transposase IS3/IS911family
Candidate_41	1756	lcl|CP080624.1_cds_UEO01371.1_1692 [locus_tag=A9R16_008610] [protein=IS3 family transposase] [protein_id=UEO01371.1] [location=1779335..1780228]	ISEhe3 orfB	HTH-like domain | Integrase core domain	HTH-like domain | Integrase, catalytic core
	1757	lcl|CP080624.1_cds_UEN98505.1_1694 [locus_tag=A9R16_008620] [protein=hypothetical protein] [protein_id=UEN98505.1] [location=1781508..1783244]	hypothetical protein JWAP_00032	#N/A	#N/A
	1758	lcl|CP080624.1_cds_UEN98506.1_1695 [locus_tag=A9R16_008625] [protein=methylated-DNA--[protein]-cysteine S-methyltransferase] [protein_id=UEN98506.1] [location=1783309..1784028]	portal protein	6-O-methylguanine DNA methyltransferase, DNA binding domain	Methylated-DNA-[protein]-cysteine S-methyltransferase, DNA binding
	1759	lcl|CP080624.1_cds_UEN98507.1_1696 [locus_tag=A9R16_008630] [protein=isocitrate lyase/phosphoenolpyruvate mutase family protein] [protein_id=UEN98507.1] [location=1784040..1784798]	portal protein	Phosphoenolpyruvate phosphomutase	#N/A
	1760	lcl|CP080624.1_cds_UEN98508.1_1697 [gene=tnpB] [locus_tag=A9R16_008635] [protein=IS66 family insertion sequence element accessory protein TnpB] [protein_id=UEN98508.1] [location=complement(1785104..1785331)]	transposase	IS66 Orf2 like protein	Transposase IS66, Orf2
	1761	lcl|CP080624.1_cds_UEN98509.1_1698 [locus_tag=A9R16_008640] [protein=hypothetical protein] [protein_id=UEN98509.1] [location=complement(1785328..1785750)]	RNA polymerase sigma factor	#N/A	#N/A
	1762	lcl|CP080624.1_cds_UEN98510.1_1699 [locus_tag=A9R16_008645] [protein=IS3 family transposase] [exception=ribosomal slippage] [protein_id=UEN98510.1] [location=complement(join(1786040..1786905,1786905..1787166))]	transposase	HTH-like domain | Integrase core domain	HTH-like domain | Integrase, catalytic core
	1763	lcl|CP080624.1_cds_UEN98510.1_1699 [locus_tag=A9R16_008645] [protein=IS3 family transposase] [exception=ribosomal slippage] [protein_id=UEN98510.1] [location=complement(join(1786040..1786905,1786905..1787166))]	transposase	Transposase	Transposase IS3/IS911family
	1764	lcl|CP080624.1_cds_UEN98513.1_1702 [locus_tag=A9R16_008660] [protein=ISL3 family transposase] [protein_id=UEN98513.1] [location=1788770..1790017]	Transposase	zinc-finger of transposase IS204/IS1001/IS1096/IS1165 | Helix-turn-helix domain of transposase family ISL3 | Transposase	Transposase IS204/IS1001/IS1096/IS1165, zinc-finger | Transposase IS204/IS1001/IS1096/IS1165, helix-turn-helix domain | Transposase IS204/IS1001/IS1096/IS1165, DDE domain
	1765	lcl|CP080624.1_cds_UEN98514.1_1703 [locus_tag=A9R16_008665] [protein=3-oxoacyl-ACP synthase III family protein] [protein_id=UEN98514.1] [location=1790081..1791094]	conserved protein of unknown function	3-Oxoacyl-[acyl-carrier-protein (ACP)] synthase III | 3-Oxoacyl-[acyl-carrier-protein (ACP)] synthase III C terminal	3-Oxoacyl-[acyl-carrier-protein (ACP)] synthase III | 3-Oxoacyl-[acyl-carrier-protein (ACP)] synthase III, C-terminal
	1766	lcl|CP080624.1_cds_UEN98515.1_1704 [locus_tag=A9R16_008670] [protein=HAD-IIIC family phosphatase] [protein_id=UEN98515.1] [location=1791091..1792806]	hypothetical protein mEp460_034	#N/A	#N/A
	1767	lcl|CP080624.1_cds_UEN98515.1_1704 [locus_tag=A9R16_008670] [protein=HAD-IIIC family phosphatase] [protein_id=UEN98515.1] [location=1791091..1792806]	transposase	Transposase	Transposase IS3/IS911family
	1768	lcl|CP080624.1_cds_UEN98516.1_1705 [locus_tag=A9R16_008675] [protein=IS3 family transposase] [exception=ribosomal slippage] [protein_id=UEN98516.1] [location=join(1792857..1793118,1793118..1793983)]	transposase	HTH-like domain | Integrase core domain	HTH-like domain | Integrase, catalytic core
	1769	lcl|CP080624.1_cds_UEN98517.1_1706 [locus_tag=A9R16_008680] [protein=acyl carrier protein] [protein_id=UEN98517.1] [location=1794259..1794495]	structural protein	#N/A	#N/A
	1770	lcl|CP080624.1_cds_UEN98517.1_1706 [locus_tag=A9R16_008680] [protein=acyl carrier protein] [protein_id=UEN98517.1] [location=1794259..1794495]	hypothetical protein AaV_354	Phosphopantetheine attachment site	Phosphopantetheine binding ACP domain
	1771	lcl|CP080624.1_cds_UEN98518.1_1707 [locus_tag=A9R16_008685] [protein=2-oxo acid dehydrogenase subunit E2] [protein_id=UEN98518.1] [location=1794492..1795256]	tail completion and sheath stabilizer protein	2-oxoacid dehydrogenases acyltransferase (catalytic domain)	2-oxoacid dehydrogenase acyltransferase, catalytic domain
	1772	lcl|CP080624.1_cds_UEN98519.1_1708 [locus_tag=A9R16_008690] [protein=FAD-dependent monooxygenase] [protein_id=UEN98519.1] [location=1795253..1796473]	putative tryptophan halogenase	FAD binding domain	FAD-binding domain
	1773	lcl|CP080624.1_cds_UEN98520.1_1709 [locus_tag=A9R16_008695] [protein=alpha/beta hydrolase] [protein_id=UEN98520.1] [location=1796539..1797624]	phage tail fiber protein	#N/A	#N/A
	1774	lcl|CP080624.1_cds_UEN98521.1_1710 [locus_tag=A9R16_008700] [protein=alpha/beta fold hydrolase] [protein_id=UEN98521.1] [location=1797617..1798429]	hypothetical protein KVP40.0164	Thioesterase domain	Thioesterase
	1775	lcl|CP080624.1_cds_UEN98522.1_1711 [locus_tag=A9R16_008705] [protein=DUF4260 domain-containing protein] [protein_id=UEN98522.1] [location=1798450..1798824]	putative tail lysin	Domain of unknown function (DUF4260)	Protein of unknown function DUF4260
	1776	lcl|CP080624.1_cds_UEN98524.1_1713 [locus_tag=A9R16_008715] [protein=4'-phosphopantetheinyl transferase superfamily protein] [protein_id=UEN98524.1] [location=1799250..1800047]	hypothetical protein CPMG_00044	4'-phosphopantetheinyl transferase superfamily	4'-phosphopantetheinyl transferase domain
	1777	lcl|CP080624.1_cds_UEN98525.1_1714 [locus_tag=A9R16_008720] [protein=helix-turn-helix transcriptional regulator] [protein_id=UEN98525.1] [location=complement(1800030..1800251)]	hypothetical protein phiAB6_gp25	Bacterial regulatory proteins, luxR family	Transcription regulator LuxR, C-terminal
	1778	lcl|CP080624.1_cds_UEO01372.1_1717 [locus_tag=A9R16_008735] [protein=IS3 family transposase] [protein_id=UEO01372.1] [location=1801099..1801992]	ISEhe3 orfB	HTH-like domain | Integrase core domain	HTH-like domain | Integrase, catalytic core
Candidate_42	1762	lcl|CP080624.1_cds_UEN98510.1_1699 [locus_tag=A9R16_008645] [protein=IS3 family transposase] [exception=ribosomal slippage] [protein_id=UEN98510.1] [location=complement(join(1786040..1786905,1786905..1787166))]	transposase	HTH-like domain | Integrase core domain	HTH-like domain | Integrase, catalytic core
	1763	lcl|CP080624.1_cds_UEN98510.1_1699 [locus_tag=A9R16_008645] [protein=IS3 family transposase] [exception=ribosomal slippage] [protein_id=UEN98510.1] [location=complement(join(1786040..1786905,1786905..1787166))]	transposase	Transposase	Transposase IS3/IS911family
	1764	lcl|CP080624.1_cds_UEN98513.1_1702 [locus_tag=A9R16_008660] [protein=ISL3 family transposase] [protein_id=UEN98513.1] [location=1788770..1790017]	Transposase	zinc-finger of transposase IS204/IS1001/IS1096/IS1165 | Helix-turn-helix domain of transposase family ISL3 | Transposase	Transposase IS204/IS1001/IS1096/IS1165, zinc-finger | Transposase IS204/IS1001/IS1096/IS1165, helix-turn-helix domain | Transposase IS204/IS1001/IS1096/IS1165, DDE domain
	1765	lcl|CP080624.1_cds_UEN98514.1_1703 [locus_tag=A9R16_008665] [protein=3-oxoacyl-ACP synthase III family protein] [protein_id=UEN98514.1] [location=1790081..1791094]	conserved protein of unknown function	3-Oxoacyl-[acyl-carrier-protein (ACP)] synthase III | 3-Oxoacyl-[acyl-carrier-protein (ACP)] synthase III C terminal	3-Oxoacyl-[acyl-carrier-protein (ACP)] synthase III | 3-Oxoacyl-[acyl-carrier-protein (ACP)] synthase III, C-terminal
	1766	lcl|CP080624.1_cds_UEN98515.1_1704 [locus_tag=A9R16_008670] [protein=HAD-IIIC family phosphatase] [protein_id=UEN98515.1] [location=1791091..1792806]	hypothetical protein mEp460_034	#N/A	#N/A
	1767	lcl|CP080624.1_cds_UEN98515.1_1704 [locus_tag=A9R16_008670] [protein=HAD-IIIC family phosphatase] [protein_id=UEN98515.1] [location=1791091..1792806]	transposase	Transposase	Transposase IS3/IS911family
	1768	lcl|CP080624.1_cds_UEN98516.1_1705 [locus_tag=A9R16_008675] [protein=IS3 family transposase] [exception=ribosomal slippage] [protein_id=UEN98516.1] [location=join(1792857..1793118,1793118..1793983)]	transposase	HTH-like domain | Integrase core domain	HTH-like domain | Integrase, catalytic core
	1769	lcl|CP080624.1_cds_UEN98517.1_1706 [locus_tag=A9R16_008680] [protein=acyl carrier protein] [protein_id=UEN98517.1] [location=1794259..1794495]	structural protein	#N/A	#N/A
	1770	lcl|CP080624.1_cds_UEN98517.1_1706 [locus_tag=A9R16_008680] [protein=acyl carrier protein] [protein_id=UEN98517.1] [location=1794259..1794495]	hypothetical protein AaV_354	Phosphopantetheine attachment site	Phosphopantetheine binding ACP domain
	1771	lcl|CP080624.1_cds_UEN98518.1_1707 [locus_tag=A9R16_008685] [protein=2-oxo acid dehydrogenase subunit E2] [protein_id=UEN98518.1] [location=1794492..1795256]	tail completion and sheath stabilizer protein	2-oxoacid dehydrogenases acyltransferase (catalytic domain)	2-oxoacid dehydrogenase acyltransferase, catalytic domain
	1772	lcl|CP080624.1_cds_UEN98519.1_1708 [locus_tag=A9R16_008690] [protein=FAD-dependent monooxygenase] [protein_id=UEN98519.1] [location=1795253..1796473]	putative tryptophan halogenase	FAD binding domain	FAD-binding domain
	1773	lcl|CP080624.1_cds_UEN98520.1_1709 [locus_tag=A9R16_008695] [protein=alpha/beta hydrolase] [protein_id=UEN98520.1] [location=1796539..1797624]	phage tail fiber protein	#N/A	#N/A
	1774	lcl|CP080624.1_cds_UEN98521.1_1710 [locus_tag=A9R16_008700] [protein=alpha/beta fold hydrolase] [protein_id=UEN98521.1] [location=1797617..1798429]	hypothetical protein KVP40.0164	Thioesterase domain	Thioesterase
	1775	lcl|CP080624.1_cds_UEN98522.1_1711 [locus_tag=A9R16_008705] [protein=DUF4260 domain-containing protein] [protein_id=UEN98522.1] [location=1798450..1798824]	putative tail lysin	Domain of unknown function (DUF4260)	Protein of unknown function DUF4260
	1776	lcl|CP080624.1_cds_UEN98524.1_1713 [locus_tag=A9R16_008715] [protein=4'-phosphopantetheinyl transferase superfamily protein] [protein_id=UEN98524.1] [location=1799250..1800047]	hypothetical protein CPMG_00044	4'-phosphopantetheinyl transferase superfamily	4'-phosphopantetheinyl transferase domain
	1777	lcl|CP080624.1_cds_UEN98525.1_1714 [locus_tag=A9R16_008720] [protein=helix-turn-helix transcriptional regulator] [protein_id=UEN98525.1] [location=complement(1800030..1800251)]	hypothetical protein phiAB6_gp25	Bacterial regulatory proteins, luxR family	Transcription regulator LuxR, C-terminal
Candidate_43	1768	lcl|CP080624.1_cds_UEN98516.1_1705 [locus_tag=A9R16_008675] [protein=IS3 family transposase] [exception=ribosomal slippage] [protein_id=UEN98516.1] [location=join(1792857..1793118,1793118..1793983)]	transposase	HTH-like domain | Integrase core domain	HTH-like domain | Integrase, catalytic core
	1769	lcl|CP080624.1_cds_UEN98517.1_1706 [locus_tag=A9R16_008680] [protein=acyl carrier protein] [protein_id=UEN98517.1] [location=1794259..1794495]	structural protein	#N/A	#N/A
	1770	lcl|CP080624.1_cds_UEN98517.1_1706 [locus_tag=A9R16_008680] [protein=acyl carrier protein] [protein_id=UEN98517.1] [location=1794259..1794495]	hypothetical protein AaV_354	Phosphopantetheine attachment site	Phosphopantetheine binding ACP domain
	1771	lcl|CP080624.1_cds_UEN98518.1_1707 [locus_tag=A9R16_008685] [protein=2-oxo acid dehydrogenase subunit E2] [protein_id=UEN98518.1] [location=1794492..1795256]	tail completion and sheath stabilizer protein	2-oxoacid dehydrogenases acyltransferase (catalytic domain)	2-oxoacid dehydrogenase acyltransferase, catalytic domain
	1772	lcl|CP080624.1_cds_UEN98519.1_1708 [locus_tag=A9R16_008690] [protein=FAD-dependent monooxygenase] [protein_id=UEN98519.1] [location=1795253..1796473]	putative tryptophan halogenase	FAD binding domain	FAD-binding domain
	1773	lcl|CP080624.1_cds_UEN98520.1_1709 [locus_tag=A9R16_008695] [protein=alpha/beta hydrolase] [protein_id=UEN98520.1] [location=1796539..1797624]	phage tail fiber protein	#N/A	#N/A
	1774	lcl|CP080624.1_cds_UEN98521.1_1710 [locus_tag=A9R16_008700] [protein=alpha/beta fold hydrolase] [protein_id=UEN98521.1] [location=1797617..1798429]	hypothetical protein KVP40.0164	Thioesterase domain	Thioesterase
	1775	lcl|CP080624.1_cds_UEN98522.1_1711 [locus_tag=A9R16_008705] [protein=DUF4260 domain-containing protein] [protein_id=UEN98522.1] [location=1798450..1798824]	putative tail lysin	Domain of unknown function (DUF4260)	Protein of unknown function DUF4260
	1776	lcl|CP080624.1_cds_UEN98524.1_1713 [locus_tag=A9R16_008715] [protein=4'-phosphopantetheinyl transferase superfamily protein] [protein_id=UEN98524.1] [location=1799250..1800047]	hypothetical protein CPMG_00044	4'-phosphopantetheinyl transferase superfamily	4'-phosphopantetheinyl transferase domain
	1777	lcl|CP080624.1_cds_UEN98525.1_1714 [locus_tag=A9R16_008720] [protein=helix-turn-helix transcriptional regulator] [protein_id=UEN98525.1] [location=complement(1800030..1800251)]	hypothetical protein phiAB6_gp25	Bacterial regulatory proteins, luxR family	Transcription regulator LuxR, C-terminal
	1778	lcl|CP080624.1_cds_UEO01372.1_1717 [locus_tag=A9R16_008735] [protein=IS3 family transposase] [protein_id=UEO01372.1] [location=1801099..1801992]	ISEhe3 orfB	HTH-like domain | Integrase core domain	HTH-like domain | Integrase, catalytic core
	1779	lcl|CP080624.1_cds_UEN98528.1_1718 [locus_tag=A9R16_008740] [protein=transposase] [protein_id=UEN98528.1] [location=complement(1802001..1802366)]	hypothetical protein	Transposase C of IS166 homeodomain	Transposase TnpC, homeodomain
	1780	lcl|CP080624.1_cds_UEN98529.1_1719 [gene=tnpB] [locus_tag=A9R16_008745] [protein=IS66 family insertion sequence element accessory protein TnpB] [protein_id=UEN98529.1] [location=complement(1802423..1802779)]	transposase	IS66 Orf2 like protein	Transposase IS66, Orf2
	1781	lcl|CP080624.1_cds_UEN98530.1_1720 [locus_tag=A9R16_008750] [protein=hypothetical protein] [protein_id=UEN98530.1] [location=complement(1802785..1803156)]	hypothetical protein SSM1_050	#N/A	#N/A
	1782	lcl|CP080624.1_cds_UEN98531.1_1721 [gene=ltrA] [locus_tag=A9R16_008760] [protein=group II intron reverse transcriptase/maturase] [protein_id=UEN98531.1] [location=complement(1803942..1805330)]	reverse transcriptase	Reverse transcriptase (RNA-dependent DNA polymerase) | Group II intron, maturase-specific domain	Reverse transcriptase domain | Group II intron, maturase-specific
	1783	lcl|CP080624.1_cds_UEN98532.1_1722 [locus_tag=A9R16_008765] [protein=hypothetical protein] [protein_id=UEN98532.1] [location=complement(1805596..1805829)]	gp43	#N/A	#N/A
	1784	lcl|CP080624.1_cds_UEN98533.1_1723 [gene=istB] [locus_tag=A9R16_008770] [protein=IS21-like element helper ATPase IstB] [protein_id=UEN98533.1] [location=complement(1805826..1806608)]	IS21 transposition protein	IstB-like ATP binding protein	IstB-like ATP-binding protein
	1785	lcl|CP080624.1_cds_UEN98534.1_1724 [gene=istA] [locus_tag=A9R16_008775] [protein=IS21 family transposase] [protein_id=UEN98534.1] [location=complement(1806595..1808103)]	IS21 transposase	Integrase core domain	Integrase, catalytic core
	1786	lcl|CP080624.1_cds_UEN98536.1_1726 [locus_tag=A9R16_008785] [protein=right-handed parallel beta-helix repeat-containing protein] [protein_id=UEN98536.1] [location=complement(1809225..1810745)]	hypothetical protein Syn7803C90_265	Right handed beta helix region	Right handed beta helix domain
	1787	lcl|CP080624.1_cds_UEN98536.1_1726 [locus_tag=A9R16_008785] [protein=right-handed parallel beta-helix repeat-containing protein] [protein_id=UEN98536.1] [location=complement(1809225..1810745)]	hypothetical protein SSSM5_037	#N/A	#N/A
	1788	lcl|CP080624.1_cds_UEN98828.1_2027 [locus_tag=A9R16_010330] [protein=hypothetical protein] [protein_id=UEN98828.1] [location=complement(2133045..2133338)]	hypothetical protein Rm378p057	#N/A	#N/A
	1789	lcl|CP080624.1_cds_UEN98538.1_1728 [locus_tag=A9R16_008795] [protein=transposase] [protein_id=UEN98538.1] [location=1811929..1812609]	putative transposase	#N/A	#N/A
	1790	lcl|CP080624.1_cds_UEN98538.1_1728 [locus_tag=A9R16_008795] [protein=transposase] [protein_id=UEN98538.1] [location=1811929..1812609]	putative transposase	Putative transposase DNA-binding domain	Transposase IS605, OrfB, C-terminal
	1791	lcl|CP080624.1_cds_UEN98539.1_1729 [locus_tag=A9R16_008800] [protein=undecaprenyl diphosphate synthase family protein] [protein_id=UEN98539.1] [location=1812739..1813350]	putative undecaprenyl pyrophosphate synthase	Putative undecaprenyl diphosphate synthase | Putative undecaprenyl diphosphate synthase	Decaprenyl diphosphate synthase-like | Decaprenyl diphosphate synthase-like
	1792	lcl|CP080624.1_cds_UEN98540.1_1730 [locus_tag=A9R16_008805] [protein=deoxyguanosinetriphosphate triphosphohydrolase] [protein_id=UEN98540.1] [location=1813409..1814827]	hypothetical protein PBI_BACHITA_72	HD domain | Phosphohydrolase-associated domain	HD domain | Phosphohydrolase-associated domain
	1793	lcl|CP080624.1_cds_UEN98541.1_1731 [locus_tag=A9R16_008810] [protein=peptide chain release factor N(5)-glutamine methyltransferase] [protein_id=UEN98541.1] [location=1814963..1815856]	hypothetical protein SmphiM12_364	Methyltransferase small domain	Methyltransferase small domain
	1794	lcl|CP080624.1_cds_UEN98542.1_1732 [locus_tag=A9R16_008815] [protein=DUF202 domain-containing protein] [protein_id=UEN98542.1] [location=complement(1815822..1816208)]	long tail fiber distal subunit	Domain of unknown function (DUF202)	Domain of unknown function DUF202
	1795	lcl|CP080624.1_cds_UEN98543.1_1733 [locus_tag=A9R16_008820] [protein=glycosyltransferase family 9 protein] [protein_id=UEN98543.1] [location=1816384..1817406]	hypothetical protein PSSM2_307	Glycosyltransferase family 9 (heptosyltransferase)	Glycosyl transferase, family 9
	1796	lcl|CP080624.1_cds_UEN98544.1_1734 [locus_tag=A9R16_008825] [protein=glycosyltransferase family 4 protein] [protein_id=UEN98544.1] [location=1817400..1818434]	hypothetical protein	#N/A	#N/A
	1797	lcl|CP080624.1_cds_UEN98544.1_1734 [locus_tag=A9R16_008825] [protein=glycosyltransferase family 4 protein] [protein_id=UEN98544.1] [location=1817400..1818434]	gp10	Glycosyl transferases group 1	Glycosyl transferase, family 1
	1798	lcl|CP080624.1_cds_UEN98545.1_1735 [locus_tag=A9R16_008830] [protein=glycosyltransferase] [protein_id=UEN98545.1] [location=1818406..1819716]	putative glycosyltransferases	Glycosyltransferase Family 4 | Glycosyl transferases group 1	Glycosyltransferase subfamily 4-like, N-terminal domain | Glycosyl transferase, family 1
	1799	lcl|CP080624.1_cds_UEN98546.1_1736 [locus_tag=A9R16_008835] [protein=SDR family oxidoreductase] [protein_id=UEN98546.1] [location=1819732..1820520]	hypothetical protein	short chain dehydrogenase	Short-chain dehydrogenase/reductase SDR
	1800	lcl|CP080624.1_cds_UEN98547.1_1737 [locus_tag=A9R16_008840] [protein=HAD family hydrolase] [protein_id=UEN98547.1] [location=1820511..1821122]	polynucleotide 5'-kinase and 3'-phosphatase	HAD-hyrolase-like	#N/A
	1801	lcl|CP080624.1_cds_UEN98548.1_1738 [gene=waaF] [locus_tag=A9R16_008845] [protein=lipopolysaccharide heptosyltransferase II] [protein_id=UEN98548.1] [location=1821119..1822195]	hypothetical protein SXBG_00222	Glycosyltransferase family 9 (heptosyltransferase)	Glycosyl transferase, family 9
	1802	lcl|CP080624.1_cds_UEN98549.1_1739 [locus_tag=A9R16_008850] [protein=hypothetical protein] [protein_id=UEN98549.1] [location=1822189..1823880]	carbamoyltransferase	Carbamoyltransferase N-terminus | Carbamoyltransferase C-terminus	Carbamoyltransferase | Carbamoyltransferase, C-terminal
Candidate_44	1805	lcl|CP080624.1_cds_UEN98552.1_1742 [locus_tag=A9R16_008865] [protein=sodium:solute symporter] [protein_id=UEN98552.1] [location=1825614..1827152]	hypothetical protein 812_180	Sodium:solute symporter family	Sodium/solute symporter
	1806	lcl|CP080624.1_cds_1743 [locus_tag=A9R16_008870] [protein=helix-turn-helix domain-containing protein] [pseudo=true] [location=1827389..1827697] / lcl|CP080624.1_cds_UEO01373.1_1744 [locus_tag=A9R16_008875] [protein=arsenate reductase ArsC] [protein_id=UEO01373.1] [location=1827755..1828234]	hypothetical protein B3ORF14	Helix-turn-helix domain | Low molecular weight phosphotyrosine protein phosphatase	Phosphotyrosine protein phosphatase I
	1807	lcl|CP080624.1_cds_UEN98553.1_1745 [gene=arsD] [locus_tag=A9R16_008880] [protein=arsenite efflux transporter metallochaperone ArsD] [protein_id=UEN98553.1] [location=1828270..1828629]	g272	Arsenical resistance operon trans-acting repressor ArsD	Arsenical-resistance operon trans-acting repressor ArsD
	1808	lcl|CP080624.1_cds_UEN98554.1_1746 [gene=arsA] [locus_tag=A9R16_008885] [protein=arsenical pump-driving ATPase] [protein_id=UEN98554.1] [location=1828641..1830413]	ParA-like protein	Anion-transporting ATPase | Anion-transporting ATPase | Anion-transporting ATPase	Anion-transporting ATPase-like domain | Anion-transporting ATPase-like domain | Anion-transporting ATPase-like domain
	1809	lcl|CP080624.1_cds_UEN98555.1_1747 [gene=merA] [locus_tag=A9R16_008890] [protein=mercury(II) reductase] [protein_id=UEN98555.1] [location=complement(1830458..1832104)]	hypothetical protein phiAS7_00005	Heavy-metal-associated domain | Pyridine nucleotide-disulphide oxidoreductase | Pyridine nucleotide-disulphide oxidoreductase, dimerisation domain	Heavy metal-associated domain, HMA | FAD/NAD(P)-binding domain | Pyridine nucleotide-disulphide oxidoreductase, dimerisation domain
	1810	lcl|CP080624.1_cds_UEN98556.1_1748 [locus_tag=A9R16_008895] [protein=MFS transporter] [protein_id=UEN98556.1] [location=complement(1832271..1833512)]	#N/A	Major Facilitator Superfamily | Major Facilitator Superfamily	Major facilitator superfamily | Major facilitator superfamily
	1811	lcl|CP080624.1_cds_UEN98557.1_1749 [locus_tag=A9R16_008900] [protein=glutaredoxin family protein] [protein_id=UEN98557.1] [location=complement(1833637..1833882)]	glutaredoxin-like protein	Glutaredoxin	Glutaredoxin
	1812	lcl|CP080624.1_cds_UEN98558.1_1750 [locus_tag=A9R16_008905] [protein=hypothetical protein] [protein_id=UEN98558.1] [location=complement(1834021..1834473)]	structural protein	#N/A	#N/A
	1813	lcl|CP080624.1_cds_UEN98559.1_1751 [locus_tag=A9R16_008910] [protein=DUF2892 domain-containing protein] [protein_id=UEN98559.1] [location=complement(1834604..1834813)]	hypothetical protein SWYG_00009	Protein of unknown function (DUF2892)	Protein of unknown function DUF2892
	1814	lcl|CP080624.1_cds_UEN98560.1_1752 [locus_tag=A9R16_008915] [protein=hypothetical protein] [protein_id=UEN98560.1] [location=complement(1835278..1835466)]	hypothetical protein P10VF_115	#N/A	#N/A
Candidate_45	1837	lcl|CP080624.1_cds_UEN98582.1_1776 [locus_tag=A9R16_009035] [protein=hypothetical protein] [protein_id=UEN98582.1] [location=1858981..1859880]	P4 family phage/plasmid primase	Enolase C-terminal domain-like	Enolase C-terminal domain-like
	1838	lcl|CP080624.1_cds_UEN98583.1_1777 [locus_tag=A9R16_009040] [protein=formate/nitrite transporter family protein] [protein_id=UEN98583.1] [location=1860022..1860867]	conserved hypothetical protein (endogenous virus)	Formate/nitrite transporter	Formate/nitrite transporter
	1839	lcl|CP080624.1_cds_UEN98584.1_1778 [locus_tag=A9R16_009045] [protein=putative sulfate exporter family transporter] [protein_id=UEN98584.1] [location=1861064..1862377]	major capsid protein	Conserved hypothetical protein 698	Uncharacterised protein family UPF0324, prokaryote
	1840	lcl|CP080624.1_cds_UEN98585.1_1779 [locus_tag=A9R16_009050] [protein=SDR family oxidoreductase] [protein_id=UEN98585.1] [location=1862947..1864044]	hypothetical protein	short chain dehydrogenase	Short-chain dehydrogenase/reductase SDR
	1841	lcl|CP080624.1_cds_UEN98586.1_1780 [gene=pstS] [locus_tag=A9R16_009055] [protein=phosphate ABC transporter substrate-binding protein PstS] [protein_id=UEN98586.1] [location=1864186..1865271]	ABC-type phosphate transport system	PBP superfamily domain	PBP domain
	1842	lcl|CP080624.1_cds_UEN98587.1_1781 [gene=pstC] [locus_tag=A9R16_009060] [protein=phosphate ABC transporter permease subunit PstC] [protein_id=UEN98587.1] [location=1865324..1866292]	hypothetical protein PaBG_00059	Binding-protein-dependent transport system inner membrane component	ABC transporter type 1, transmembrane domain MetI-like
	1843	lcl|CP080624.1_cds_UEN98588.1_1782 [gene=pstA] [locus_tag=A9R16_009065] [protein=phosphate ABC transporter permease PstA] [protein_id=UEN98588.1] [location=1866276..1867151]	hypothetical protein PBI_SBASH_39	Binding-protein-dependent transport system inner membrane component	ABC transporter type 1, transmembrane domain MetI-like
	1844	lcl|CP080624.1_cds_UEN98589.1_1783 [locus_tag=A9R16_009070] [protein=bifunctional diguanylate cyclase/phosphodiesterase] [protein_id=UEN98589.1] [location=complement(1867589..1869217)]	diguanylate cyclase	Diguanylate cyclase, GGDEF domain | EAL domain	GGDEF domain | EAL domain
	1845	lcl|CP080624.1_cds_UEN98590.1_1784 [gene=radA] [locus_tag=A9R16_009075] [protein=DNA repair protein RadA] [protein_id=UEN98590.1] [location=complement(1869269..1870615)]	DNA helicase	Rubredoxin metal binding domain | AAA domain | Subunit ChlI of Mg-chelatase	LapB, rubredoxin metal binding domain
	1846	lcl|CP080624.1_cds_UEN98591.1_1785 [locus_tag=A9R16_009080] [protein=HNH endonuclease] [protein_id=UEN98591.1] [location=complement(1870612..1871988)]	hypothetical protein CST143	RRXRR protein | HNH endonuclease	RRXRR domain | HNH endonuclease 5
	1847	lcl|CP080624.1_cds_UEN98592.1_1786 [gene=alr] [locus_tag=A9R16_009085] [protein=alanine racemase] [protein_id=UEN98592.1] [location=complement(1872393..1873475)]	DNA polymerase A	Alanine racemase, N-terminal domain | Alanine racemase, C-terminal domain	Alanine racemase, N-terminal | Alanine racemase, C-terminal
	1848	lcl|CP080624.1_cds_UEN98593.1_1787 [gene=dnaB] [locus_tag=A9R16_009090] [protein=replicative DNA helicase] [protein_id=UEN98593.1] [location=complement(1873472..1874866)]	replicative DNA helicase	DnaB-like helicase N terminal domain | DnaB-like helicase C terminal domain	DNA helicase, DnaB-like, N-terminal | DNA helicase, DnaB-like, C-terminal
	1849	lcl|CP080624.1_cds_UEN98594.1_1788 [gene=rplI] [locus_tag=A9R16_009095] [protein=50S ribosomal protein L9] [protein_id=UEN98594.1] [location=complement(1874900..1875349)]	hypothetical protein NAPPY_63	Ribosomal protein L9, N-terminal domain | Ribosomal protein L9, C-terminal domain	Ribosomal protein L9, N-terminal | Ribosomal protein L9, C-terminal
	1850	lcl|CP080624.1_cds_UEN98595.1_1789 [gene=rpsR] [locus_tag=A9R16_009100] [protein=30S ribosomal protein S18] [protein_id=UEN98595.1] [location=complement(1875361..1875588)]	gp065	Ribosomal protein S18	Ribosomal protein S18
	1851	lcl|CP080624.1_cds_UEN98596.1_1790 [gene=rpsF] [locus_tag=A9R16_009105] [protein=30S ribosomal protein S6] [protein_id=UEN98596.1] [location=complement(1875600..1876001)]	DsbA dsDNA binding protein	Ribosomal protein S6	Ribosomal protein S6
	1852	lcl|CP080624.1_cds_UEN98597.1_1791 [gene=rlmB] [locus_tag=A9R16_009110] [protein=23S rRNA (guanosine(2251)-2'-O)-methyltransferase RlmB] [protein_id=UEN98597.1] [location=complement(1876064..1876858)]	hypothetical protein SPN3US_0002	RNA 2'-O ribose methyltransferase substrate binding | SpoU rRNA Methylase family	RNA 2-O ribose methyltransferase, substrate binding | tRNA/rRNA methyltransferase, SpoU type
	1853	lcl|CP080624.1_cds_UEN98598.1_1792 [gene=rnr] [locus_tag=A9R16_009115] [protein=ribonuclease R] [protein_id=UEN98598.1] [location=complement(1876851..1879094)]	putative ribonuclease	Ribonuclease B OB domain | Cold shock domain | RNB domain | S1 RNA binding domain	Ribonuclease B, N-terminal OB domain | RNase II/RNase R, cold shock domain | Ribonuclease II/R | S1 domain
	1854	lcl|CP080624.1_cds_UEN98599.1_1793 [locus_tag=A9R16_009125] [protein=adenylosuccinate synthase] [protein_id=UEN98599.1] [location=complement(1879258..1880553)]	PurA-like adenylosuccinate synthetase	Adenylosuccinate synthetase	Adenylosuccinate synthetase
	1855	lcl|CP080624.1_cds_UEN98600.1_1794 [locus_tag=A9R16_009130] [protein=ATP phosphoribosyltransferase regulatory subunit] [protein_id=UEN98600.1] [location=complement(1880561..1881784)]	hypothetical protein SEA_REMUS_78	Histidyl-tRNA synthetase	Class II Histidinyl-tRNA synthetase (HisRS)-like catalytic core domain
	1856	lcl|CP080624.1_cds_UEN98601.1_1795 [locus_tag=A9R16_009135] [protein=protease modulator HflC] [protein_id=UEN98601.1] [location=complement(1881774..1882643)]	HflC/HflK family inner membrane lipoprotein	SPFH domain / Band 7 family	Band 7 domain
	1857	lcl|CP080624.1_cds_UEN98602.1_1796 [gene=hflK] [locus_tag=A9R16_009140] [protein=FtsH protease activity modulator HflK] [protein_id=UEN98602.1] [location=complement(1882640..1883719)]	hypothetical protein RHEph10_gp080	SPFH domain / Band 7 family	Band 7 domain
	1858	/	gp122	#N/A	#N/A
	1859	/	putative virion stractural protein	#N/A	#N/A
	1860	lcl|CP080624.1_cds_UEN98603.1_1797 [locus_tag=A9R16_009160] [protein=DNA-binding protein] [protein_id=UEN98603.1] [location=complement(1885101..1885634)]	minor structural protein	Plasmid replication region DNA-binding N-term	KfrA, N-terminal DNA-binding domain
	1861	lcl|CP080624.1_cds_UEN98604.1_1798 [gene=hyfB] [locus_tag=A9R16_009165] [protein=hydrogenase 4 subunit B] [protein_id=UEN98604.1] [location=1885734..1887746]	hypothetical protein	Proton-conducting membrane transporter	NADH:quinone oxidoreductase/Mrp antiporter, membrane subunit
	1862	lcl|CP080624.1_cds_UEN98605.1_1799 [locus_tag=A9R16_009170] [protein=NADH-quinone oxidoreductase subunit H] [protein_id=UEN98605.1] [location=1887743..1888690]	#N/A	NADH dehydrogenase	NADH:ubiquinone oxidoreductase, subunit 1/F420H2 oxidoreductase subunit H
	1863	lcl|CP080624.1_cds_UEN98606.1_1800 [locus_tag=A9R16_009175] [protein=hypothetical protein] [protein_id=UEN98606.1] [location=1888695..1889354]	#N/A	#N/A	#N/A
	1864	lcl|CP080624.1_cds_UEN98607.1_1801 [locus_tag=A9R16_009180] [protein=hydrogenase 4 subunit F] [protein_id=UEN98607.1] [location=1889351..1890799]	terminase	Proton-conducting membrane transporter	NADH:quinone oxidoreductase/Mrp antiporter, membrane subunit
	1865	lcl|CP080624.1_cds_UEN98608.1_1802 [locus_tag=A9R16_009185] [protein=NADH-quinone oxidoreductase subunit C] [protein_id=UEN98608.1] [location=1890819..1892366]	unnamed protein product	Respiratory-chain NADH dehydrogenase, 30 Kd subunit | Respiratory-chain NADH dehydrogenase, 49 Kd subunit	NADH:ubiquinone oxidoreductase, 30kDa subunit | NADH-quinone oxidoreductase, subunit D
	1866	lcl|CP080624.1_cds_UEN98609.1_1803 [locus_tag=A9R16_009190] [protein=hypothetical protein] [protein_id=UEN98609.1] [location=1892372..1892875]	lysin	NADH ubiquinone oxidoreductase, 20 Kd subunit	NADH:ubiquinone oxidoreductase-like, 20kDa subunit
	1867	lcl|CP080624.1_cds_UEN98610.1_1804 [locus_tag=A9R16_009195] [protein=bifunctional diguanylate cyclase/phosphodiesterase] [protein_id=UEN98610.1] [location=complement(1893032..1894870)]	diguanylate cyclase	Diguanylate cyclase, GGDEF domain | EAL domain	GGDEF domain | EAL domain
	1868	/	glutaredoxin	#N/A	#N/A
	1869	lcl|CP080624.1_cds_UEN98611.1_1805 [gene=mrdA] [locus_tag=A9R16_009200] [protein=penicillin-binding protein 2] [protein_id=UEN98611.1] [location=complement(1895824..1897764)]	primase/helicase	Penicillin binding protein transpeptidase domain	Penicillin-binding protein, transpeptidase
	1870	lcl|CP080624.1_cds_UEN98611.1_1805 [gene=mrdA] [locus_tag=A9R16_009200] [protein=penicillin-binding protein 2] [protein_id=UEN98611.1] [location=complement(1895824..1897764)]	hypothetical protein phiYS61_44	#N/A	#N/A
	1871	lcl|CP080624.1_cds_UEN98612.1_1806 [locus_tag=A9R16_009205] [protein=hypothetical protein] [protein_id=UEN98612.1] [location=1898090..1898713]	Orf45	#N/A	#N/A
	1872	lcl|CP080624.1_cds_UEN98613.1_1807 [locus_tag=A9R16_009210] [protein=hypothetical protein] [protein_id=UEN98613.1] [location=1899189..1899530]	hypothetical protein ECBP3_0076	#N/A	#N/A
	1873	lcl|CP080624.1_cds_UEN98614.1_1808 [locus_tag=A9R16_009215] [protein=TolC family protein] [protein_id=UEN98614.1] [location=1899580..1900470]	hypothetical protein ASCCphi28_gp19	Outer membrane efflux protein	Outer membrane efflux protein
	1874	lcl|CP080624.1_cds_UEN98615.1_1809 [locus_tag=A9R16_009220] [protein=transposase] [protein_id=UEN98615.1] [location=1900483..1900764]	ISEhe3 orfA	Transposase	Transposase IS3/IS911family
	1875	/	putative transposase B	#N/A	#N/A
	1876	lcl|CP080624.1_cds_UEN98616.1_1810 [locus_tag=A9R16_009225] [protein=DDE-type integrase/transposase/recombinase] [protein_id=UEN98616.1] [location=1901047..1901406]	ISEhe3 orfB	Integrase core domain	Integrase, catalytic core
	1877	lcl|CP080624.1_cds_UEN98617.1_1811 [locus_tag=A9R16_009230] [protein=IS3 family transposase] [protein_id=UEN98617.1] [location=1901447..1901662]	ISEhe3 orfB	Integrase core domain	Integrase, catalytic core
	1878	lcl|CP080624.1_cds_UEN98618.1_1812 [locus_tag=A9R16_009235] [protein=hypothetical protein] [protein_id=UEN98618.1] [location=complement(1901893..1902186)]	putative terminase small subunit	#N/A	#N/A
Candidate_46	1856	lcl|CP080624.1_cds_UEN98601.1_1795 [locus_tag=A9R16_009135] [protein=protease modulator HflC] [protein_id=UEN98601.1] [location=complement(1881774..1882643)]	HflC/HflK family inner membrane lipoprotein	SPFH domain / Band 7 family	Band 7 domain
	1857	lcl|CP080624.1_cds_UEN98602.1_1796 [gene=hflK] [locus_tag=A9R16_009140] [protein=FtsH protease activity modulator HflK] [protein_id=UEN98602.1] [location=complement(1882640..1883719)]	hypothetical protein RHEph10_gp080	SPFH domain / Band 7 family	Band 7 domain
	1858	/	gp122	#N/A	#N/A
	1859	/	putative virion stractural protein	#N/A	#N/A
	1860	lcl|CP080624.1_cds_UEN98603.1_1797 [locus_tag=A9R16_009160] [protein=DNA-binding protein] [protein_id=UEN98603.1] [location=complement(1885101..1885634)]	minor structural protein	Plasmid replication region DNA-binding N-term	KfrA, N-terminal DNA-binding domain
	1861	lcl|CP080624.1_cds_UEN98604.1_1798 [gene=hyfB] [locus_tag=A9R16_009165] [protein=hydrogenase 4 subunit B] [protein_id=UEN98604.1] [location=1885734..1887746]	hypothetical protein	Proton-conducting membrane transporter	NADH:quinone oxidoreductase/Mrp antiporter, membrane subunit
	1862	lcl|CP080624.1_cds_UEN98605.1_1799 [locus_tag=A9R16_009170] [protein=NADH-quinone oxidoreductase subunit H] [protein_id=UEN98605.1] [location=1887743..1888690]	#N/A	NADH dehydrogenase	NADH:ubiquinone oxidoreductase, subunit 1/F420H2 oxidoreductase subunit H
	1863	lcl|CP080624.1_cds_UEN98606.1_1800 [locus_tag=A9R16_009175] [protein=hypothetical protein] [protein_id=UEN98606.1] [location=1888695..1889354]	#N/A	#N/A	#N/A
	1864	lcl|CP080624.1_cds_UEN98607.1_1801 [locus_tag=A9R16_009180] [protein=hydrogenase 4 subunit F] [protein_id=UEN98607.1] [location=1889351..1890799]	terminase	Proton-conducting membrane transporter	NADH:quinone oxidoreductase/Mrp antiporter, membrane subunit
	1865	lcl|CP080624.1_cds_UEN98608.1_1802 [locus_tag=A9R16_009185] [protein=NADH-quinone oxidoreductase subunit C] [protein_id=UEN98608.1] [location=1890819..1892366]	unnamed protein product	Respiratory-chain NADH dehydrogenase, 30 Kd subunit | Respiratory-chain NADH dehydrogenase, 49 Kd subunit	NADH:ubiquinone oxidoreductase, 30kDa subunit | NADH-quinone oxidoreductase, subunit D
	1866	lcl|CP080624.1_cds_UEN98609.1_1803 [locus_tag=A9R16_009190] [protein=hypothetical protein] [protein_id=UEN98609.1] [location=1892372..1892875]	lysin	NADH ubiquinone oxidoreductase, 20 Kd subunit	NADH:ubiquinone oxidoreductase-like, 20kDa subunit
	1867	lcl|CP080624.1_cds_UEN98610.1_1804 [locus_tag=A9R16_009195] [protein=bifunctional diguanylate cyclase/phosphodiesterase] [protein_id=UEN98610.1] [location=complement(1893032..1894870)]	diguanylate cyclase	Diguanylate cyclase, GGDEF domain | EAL domain	GGDEF domain | EAL domain
	1868	/	glutaredoxin	#N/A	#N/A
	1869	lcl|CP080624.1_cds_UEN98611.1_1805 [gene=mrdA] [locus_tag=A9R16_009200] [protein=penicillin-binding protein 2] [protein_id=UEN98611.1] [location=complement(1895824..1897764)]	primase/helicase	Penicillin binding protein transpeptidase domain	Penicillin-binding protein, transpeptidase
	1870	lcl|CP080624.1_cds_UEN98611.1_1805 [gene=mrdA] [locus_tag=A9R16_009200] [protein=penicillin-binding protein 2] [protein_id=UEN98611.1] [location=complement(1895824..1897764)]	hypothetical protein phiYS61_44	#N/A	#N/A
	1871	lcl|CP080624.1_cds_UEN98612.1_1806 [locus_tag=A9R16_009205] [protein=hypothetical protein] [protein_id=UEN98612.1] [location=1898090..1898713]	Orf45	#N/A	#N/A
	1872	lcl|CP080624.1_cds_UEN98613.1_1807 [locus_tag=A9R16_009210] [protein=hypothetical protein] [protein_id=UEN98613.1] [location=1899189..1899530]	hypothetical protein ECBP3_0076	#N/A	#N/A
	1873	lcl|CP080624.1_cds_UEN98614.1_1808 [locus_tag=A9R16_009215] [protein=TolC family protein] [protein_id=UEN98614.1] [location=1899580..1900470]	hypothetical protein ASCCphi28_gp19	Outer membrane efflux protein	Outer membrane efflux protein
	1874	lcl|CP080624.1_cds_UEN98615.1_1809 [locus_tag=A9R16_009220] [protein=transposase] [protein_id=UEN98615.1] [location=1900483..1900764]	ISEhe3 orfA	Transposase	Transposase IS3/IS911family
	1875	/	putative transposase B	#N/A	#N/A
	1876	lcl|CP080624.1_cds_UEN98616.1_1810 [locus_tag=A9R16_009225] [protein=DDE-type integrase/transposase/recombinase] [protein_id=UEN98616.1] [location=1901047..1901406]	ISEhe3 orfB	Integrase core domain	Integrase, catalytic core
	1877	lcl|CP080624.1_cds_UEN98617.1_1811 [locus_tag=A9R16_009230] [protein=IS3 family transposase] [protein_id=UEN98617.1] [location=1901447..1901662]	ISEhe3 orfB	Integrase core domain	Integrase, catalytic core
	1878	lcl|CP080624.1_cds_UEN98618.1_1812 [locus_tag=A9R16_009235] [protein=hypothetical protein] [protein_id=UEN98618.1] [location=complement(1901893..1902186)]	putative terminase small subunit	#N/A	#N/A
	1879	lcl|CP080624.1_cds_UEN98619.1_1813 [locus_tag=A9R16_009240] [protein=ABC-2 family transporter protein] [protein_id=UEN98619.1] [location=complement(1902344..1903150)]	GDSL-like lipase/acylhydrolase	ABC-2 family transporter protein	Protein of unknown function DUF990
	1880	lcl|CP080624.1_cds_UEN98620.1_1814 [locus_tag=A9R16_009245] [protein=ABC-2 family transporter protein] [protein_id=UEN98620.1] [location=complement(1903154..1903870)]	capsid maturation protein	ABC-2 family transporter protein	Protein of unknown function DUF990
	1881	lcl|CP080624.1_cds_UEN98621.1_1815 [locus_tag=A9R16_009250] [protein=ATP-binding cassette domain-containing protein] [protein_id=UEN98621.1] [location=complement(1903954..1904934)]	unnamed protein product	ABC transporter	ABC transporter-like
	1882	/	hypothetical protein SEA_JUMBO_70	#N/A	#N/A
Candidate_47	1891	lcl|CP080624.1_cds_UEN98629.1_1823 [locus_tag=A9R16_009290] [protein=pyridoxamine 5'-phosphate oxidase family protein] [protein_id=UEN98629.1] [location=1912009..1912575]	RNA ligase 2	Pyridoxamine 5'-phosphate oxidase	Pyridoxamine 5'-phosphate oxidase, putative
	1892	/	putative Srd anti-sigma factor	#N/A	#N/A
	1893	lcl|CP080624.1_cds_UEN98630.1_1824 [locus_tag=A9R16_009295] [protein=chloride channel protein] [protein_id=UEN98630.1] [location=1913023..1914705]	hypothetical protein BCP78_0128	Voltage gated chloride channel	Chloride channel, voltage gated
	1894	/	hypothetical protein ST79_037	#N/A	#N/A
	1895	lcl|CP080624.1_cds_UEN98631.1_1825 [locus_tag=A9R16_009300] [protein=hypothetical protein] [protein_id=UEN98631.1] [location=complement(1915474..1915983)]	hypothetical protein SEA_CALIBURN_21	#N/A	#N/A
	1896	lcl|CP080624.1_cds_UEN98632.1_1826 [locus_tag=A9R16_009305] [protein=hypothetical protein] [protein_id=UEN98632.1] [location=complement(1915999..1916388)]	hypothetical protein Jolie2_17	#N/A	#N/A
	1897	lcl|CP080624.1_cds_UEN98633.1_1827 [gene=aprA] [locus_tag=A9R16_009310] [protein=adenylyl-sulfate reductase subunit alpha] [protein_id=UEN98633.1] [location=complement(1916480..1918348)]	hypothetical protein LfeInf_033	FAD binding domain | Fumarate reductase flavoprotein C-term	FAD-dependent oxidoreductase 2, FAD binding domain | Fumarate reductase/succinate dehydrogenase flavoprotein-like, C-terminal
	1898	lcl|CP080624.1_cds_UEN98634.1_1828 [gene=aprB] [locus_tag=A9R16_009315] [protein=adenylyl-sulfate reductase subunit beta] [protein_id=UEN98634.1] [location=complement(1918348..1918830)]	photosystem I iron-sulfur subunit VII	4Fe-4S dicluster domain | Adenosine-5'-phosphosulfate reductase beta subunit	4Fe-4S ferredoxin-type, iron-sulphur binding domain | Adenylylsulphate reductase, beta subunit, C-terminal
	1899	lcl|CP080624.1_cds_UEN98635.1_1829 [locus_tag=A9R16_009320] [protein=hypothetical protein] [protein_id=UEN98635.1] [location=complement(1918857..1919705)]	hypothetical protein SEA_TASP14_55	#N/A	#N/A
	1900	lcl|CP080624.1_cds_1830 [gene=tnpA] [locus_tag=A9R16_009325] [protein=IS200/IS605 family transposase] [pseudo=true] [location=complement(1920044..1920475)]	putative IS transposase (OrfA)	Transposase IS200 like	Transposase IS200-like
	1901	lcl|CP080624.1_cds_UEN98636.1_1832 [locus_tag=A9R16_009335] [protein=transposase] [protein_id=UEN98636.1] [location=complement(1921816..1922130)]	hypothetical protein	Transposase DDE domain	Transposase, IS4-like
	1902	lcl|CP080624.1_cds_UEN98637.1_1833 [gene=folD] [locus_tag=A9R16_009355] [protein=bifunctional methylenetetrahydrofolate dehydrogenase/methenyltetrahydrofolate cyclohydrolase FolD] [protein_id=UEN98637.1] [location=1922839..1923696]	#N/A	Tetrahydrofolate dehydrogenase/cyclohydrolase, catalytic domain | Tetrahydrofolate dehydrogenase/cyclohydrolase, NAD(P)-binding domain	Tetrahydrofolate dehydrogenase/cyclohydrolase, catalytic domain | Tetrahydrofolate dehydrogenase/cyclohydrolase, NAD(P)-binding domain
	1903	lcl|CP080624.1_cds_UEN98638.1_1834 [locus_tag=A9R16_009360] [protein=hypothetical protein] [protein_id=UEN98638.1] [location=1923704..1924075]	hypothetical protein GMA3_61	#N/A	#N/A
	1904	lcl|CP080624.1_cds_UEN98639.1_1835 [locus_tag=A9R16_009365] [protein=SET domain-containing protein-lysine N-methyltransferase] [protein_id=UEN98639.1] [location=complement(1924213..1924662)]	hypothetical protein CPXG_00131	SET domain	SET domain
	1905	lcl|CP080624.1_cds_UEN98640.1_1836 [locus_tag=A9R16_009370] [protein=thymidylate synthase] [protein_id=UEN98640.1] [location=1924702..1925496]	putative thymidylate synthase	Thymidylate synthase	Thymidylate synthase/dCMP hydroxymethylase domain
	1906	lcl|CP080624.1_cds_UEN98641.1_1837 [locus_tag=A9R16_009375] [protein=dihydrofolate reductase] [protein_id=UEN98641.1] [location=1925493..1926002]	putative dihydrofolate reductase	Dihydrofolate reductase	Dihydrofolate reductase domain
	1907	lcl|CP080624.1_cds_UEN98642.1_1838 [locus_tag=A9R16_009380] [protein=hypothetical protein] [protein_id=UEN98642.1] [location=complement(1925999..1928536)]	major coat protein	#N/A	#N/A
	1908	lcl|CP080624.1_cds_UEN98643.1_1839 [locus_tag=A9R16_009385] [protein=aspartate-semialdehyde dehydrogenase] [protein_id=UEN98643.1] [location=complement(1928634..1929656)]	putative internal virion protein 2	Semialdehyde dehydrogenase, NAD binding domain | Semialdehyde dehydrogenase, dimerisation domain	Semialdehyde dehydrogenase, NAD-binding | Semialdehyde dehydrogenase, dimerisation domain
	1909	lcl|CP080624.1_cds_UEN98644.1_1840 [gene=leuB] [locus_tag=A9R16_009390] [protein=3-isopropylmalate dehydrogenase] [protein_id=UEN98644.1] [location=complement(1929698..1930783)]	hypothetical protein	Isocitrate/isopropylmalate dehydrogenase	Isopropylmalate dehydrogenase-like domain
	1910	lcl|CP080624.1_cds_UEN98645.1_1841 [gene=leuD] [locus_tag=A9R16_009395] [protein=3-isopropylmalate dehydratase small subunit] [protein_id=UEN98645.1] [location=complement(1930780..1931433)]	hypothetical protein VPGG_00041	#N/A	#N/A
	1911	lcl|CP080624.1_cds_UEN98646.1_1842 [gene=leuC] [locus_tag=A9R16_009400] [protein=3-isopropylmalate dehydratase large subunit] [protein_id=UEN98646.1] [location=complement(1931449..1932852)]	putative ninB protein	Aconitase family (aconitate hydratase)	Aconitase/3-isopropylmalate dehydratase large subunit, alpha/beta/alpha domain
	1912	lcl|CP080624.1_cds_UEN98647.1_1843 [locus_tag=A9R16_009405] [protein=hypothetical protein] [protein_id=UEN98647.1] [location=1933008..1933439]	hypothetical protein EYUKI_37	#N/A	#N/A
	1913	lcl|CP080624.1_cds_UEN98648.1_1844 [locus_tag=A9R16_009410] [protein=MFS transporter] [protein_id=UEN98648.1] [location=complement(1933436..1934572)]	hypothetical protein	MFS_1 like family	Major facilitator superfamily associated domain
	1914	lcl|CP080624.1_cds_UEN98649.1_1845 [gene=aroC] [locus_tag=A9R16_009415] [protein=chorismate synthase] [protein_id=UEN98649.1] [location=complement(1934745..1935845)]	predicted tail tube protein B	Chorismate synthase	Chorismate synthase
	1915	lcl|CP080624.1_cds_UEN98650.1_1846 [locus_tag=A9R16_009420] [protein=hypothetical protein] [protein_id=UEN98650.1] [location=complement(1935842..1936147)]	hypothetical protein KP27_162	#N/A	#N/A
	1916	lcl|CP080624.1_cds_UEN98651.1_1847 [locus_tag=A9R16_009425] [protein=acyl-CoA thioesterase] [protein_id=UEN98651.1] [location=1936193..1936633]	tail tape measure	Thioesterase superfamily	Thioesterase domain
	1917	lcl|CP080624.1_cds_UEN98652.1_1848 [gene=clpB] [locus_tag=A9R16_009430] [protein=ATP-dependent chaperone ClpB] [protein_id=UEN98652.1] [location=complement(1936647..1939250)]	ATP-dependent Clp protease ATP-binding subunit clpA	Clp amino terminal domain, pathogenicity island component | Clp amino terminal domain, pathogenicity island component | ATPase family associated with various cellular activities (AAA) | AAA lid domain | AAA domain (Cdc48 subfamily) | C-terminal, D2-small domain, of ClpB protein	Clp, N-terminal | Clp, N-terminal | ATPase, AAA-type, core | ClpA/ClpB, AAA lid domain | ATPase, AAA-type, core | Clp ATPase, C-terminal
	1918	lcl|CP080624.1_cds_UEN98653.1_1849 [locus_tag=A9R16_009435] [protein=NAAT family transporter] [protein_id=UEN98653.1] [location=complement(1939336..1939956)]	hypothetical protein VPHG_00123	MarC family integral membrane protein	Multiple antibiotic resistance (MarC)-related
	1919	lcl|CP080624.1_cds_UEN98654.1_1850 [locus_tag=A9R16_009440] [protein=DUF302 domain-containing protein] [protein_id=UEN98654.1] [location=complement(1940316..1940804)]	hypothetical protein PATIENCE_90	Domain of unknown function DUF302	Domain of unknown function DUF302
	1920	lcl|CP080624.1_cds_UEN98655.1_1851 [gene=egtD] [locus_tag=A9R16_009445] [protein=L-histidine N(alpha)-methyltransferase] [protein_id=UEN98655.1] [location=complement(1940937..1941965)]	putative DNA exonuclease	Histidine-specific methyltransferase, SAM-dependent	Histidine-specific methyltransferase, SAM-dependent
Candidate_48	1945	lcl|CP080624.1_cds_UEN98676.1_1873 [locus_tag=A9R16_009555] [protein=efflux RND transporter periplasmic adaptor subunit] [protein_id=UEN98676.1] [location=complement(1963752..1964831)]	hypothetical protein Sm_phiM9_190	Barrel-sandwich domain of CusB or HlyD membrane-fusion	RND efflux pump, membrane fusion protein, barrel-sandwich domain
	1946	lcl|CP080624.1_cds_UEN98677.1_1874 [locus_tag=A9R16_009560] [protein=TolC family protein] [protein_id=UEN98677.1] [location=complement(1964801..1966228)]	late control protein	Outer membrane efflux protein	Outer membrane efflux protein
	1947	lcl|CP080624.1_cds_UEN98678.1_1875 [gene=icd] [locus_tag=A9R16_009565] [protein=NADP-dependent isocitrate dehydrogenase] [protein_id=UEN98678.1] [location=complement(1966261..1967496)]	hypothetical protein	Isocitrate/isopropylmalate dehydrogenase	Isopropylmalate dehydrogenase-like domain
	1948	lcl|CP080624.1_cds_UEN98679.1_1876 [locus_tag=A9R16_009570] [protein=pseudouridine synthase] [protein_id=UEN98679.1] [location=1967584..1968138]	head protein	RNA pseudouridylate synthase	Pseudouridine synthase, RsuA/RluA
	1949	lcl|CP080624.1_cds_UEN98680.1_1877 [locus_tag=A9R16_009575] [protein=NUDIX hydrolase] [protein_id=UEN98680.1] [location=1968128..1968571]	nudix hydrolase	NUDIX domain	NUDIX hydrolase domain
	1950	lcl|CP080624.1_cds_UEN98681.1_1878 [gene=mnmA] [locus_tag=A9R16_009580] [protein=tRNA 2-thiouridine(34) synthase MnmA] [protein_id=UEN98681.1] [location=1968562..1969683]	unnamed protein product	tRNA methyl transferase	#N/A
	1951	lcl|CP080624.1_cds_UEN98682.1_1879 [locus_tag=A9R16_009585] [protein=uracil-DNA glycosylase family protein] [protein_id=UEN98682.1] [location=complement(1969612..1970232)]	tail assembly chaperone	#N/A	#N/A
	1952	lcl|CP080624.1_cds_UEN98683.1_1880 [gene=purB] [locus_tag=A9R16_009590] [protein=adenylosuccinate lyase] [protein_id=UEN98683.1] [location=1970287..1971657]	adenylosuccinate lyase	Lyase | Adenylosuccinate lyase C-terminal	Fumarate lyase, N-terminal | Adenylosuccinate lyase PurB, C-terminal
	1953	lcl|CP080624.1_cds_UEN98684.1_1881 [locus_tag=A9R16_009595] [protein=DnaJ domain-containing protein] [protein_id=UEN98684.1] [location=1971690..1972607]	putative DnaJ-like chaperone protein	DnaJ domain | DnaJ C terminal domain	DnaJ domain | Chaperone DnaJ, C-terminal
	1954	lcl|CP080624.1_cds_UEN98685.1_1882 [locus_tag=A9R16_009600] [protein=chaperone modulator CbpM] [protein_id=UEN98685.1] [location=1972604..1972900]	hypothetical protein mgb1_018	MerR HTH family regulatory protein	#N/A
	1955	lcl|CP080624.1_cds_UEN98686.1_1883 [locus_tag=A9R16_009605] [protein=hypothetical protein] [protein_id=UEN98686.1] [location=complement(1972933..1973502)]	gp44	#N/A	#N/A
	1956	lcl|CP080624.1_cds_UEN98687.1_1884 [locus_tag=A9R16_009610] [protein=VTT domain-containing protein] [protein_id=UEN98687.1] [location=1973643..1975778]	carbamoyltransferase	Phospholipase D Active site motif | PLD-like domain | SNARE associated Golgi protein	Phospholipase D/Transphosphatidylase | Phospholipase D-like domain | SNARE associated Golgi protein
	1957	lcl|CP080624.1_cds_UEN98688.1_1885 [locus_tag=A9R16_009615] [protein=endonuclease/exonuclease/phosphatase family protein] [protein_id=UEN98688.1] [location=1975724..1976476]	predicted tail fiber protein	Endonuclease/Exonuclease/phosphatase family	Endonuclease/exonuclease/phosphatase
	1958	lcl|CP080624.1_cds_UEN98689.1_1886 [locus_tag=A9R16_009620] [protein=CDGSH iron-sulfur domain-containing protein] [protein_id=UEN98689.1] [location=complement(1976466..1976675)]	hypothetical protein SEA_SHIPWRECK_24	Iron-binding zinc finger CDGSH type	Iron sulphur-containing domain, CDGSH-type
	1959	lcl|CP080624.1_cds_UEN98690.1_1887 [gene=ilvD] [locus_tag=A9R16_009625] [protein=dihydroxy-acid dehydratase] [protein_id=UEN98690.1] [location=complement(1976696..1978372)]	putative recombinase A	Dehydratase family	Dihydroxy-acid/6-phosphogluconate dehydratase
	1960	lcl|CP080624.1_cds_UEN98691.1_1888 [locus_tag=A9R16_009630] [protein=pseudouridine synthase] [protein_id=UEN98691.1] [location=1978453..1979169]	translational repressor	S4 domain | RNA pseudouridylate synthase	RNA-binding S4 domain | Pseudouridine synthase, RsuA/RluA
	1961	lcl|CP080624.1_cds_UEN98692.1_1889 [locus_tag=A9R16_009635] [protein=quinone-dependent dihydroorotate dehydrogenase] [protein_id=UEN98692.1] [location=1979170..1980273]	antirepressor	Dihydroorotate dehydrogenase	Dihydroorotate dehydrogenase domain
	1962	lcl|CP080624.1_cds_UEN98693.1_1890 [locus_tag=A9R16_009640] [protein=DUF3579 domain-containing protein] [protein_id=UEN98693.1] [location=1980343..1980666]	gp34	Protein of unknown function (DUF3579)	Protein of unknown function DUF3579
Candidate_49	1981	lcl|CP080624.1_cds_UEN98711.1_1908 [locus_tag=A9R16_009730] [protein=UvrD-helicase domain-containing protein] [protein_id=UEN98711.1] [location=1997900..1999891]	PcrA helicase	UvrD/REP helicase N-terminal domain | UvrD-like helicase C-terminal domain	UvrD/AddA helicase, N-terminal | UvrD-like DNA helicase, C-terminal
	1982	lcl|CP080624.1_cds_UEN98712.1_1909 [locus_tag=A9R16_009735] [protein=cytochrome b/b6 domain-containing protein] [protein_id=UEN98712.1] [location=2000173..2000784]	hypothetical protein CHRISDB_77	Prokaryotic cytochrome b561	Cytochrome b561, bacterial/Ni-hydrogenase
	1983	/	unnamed protein product	#N/A	#N/A
	1984	lcl|CP080624.1_cds_UEN98713.1_1910 [locus_tag=A9R16_009740] [protein=bifunctional diguanylate cyclase/phosphodiesterase] [protein_id=UEN98713.1] [location=2001307..2002605]	diguanylate cyclase	Diguanylate cyclase, GGDEF domain | EAL domain	GGDEF domain | EAL domain
	1985	lcl|CP080624.1_cds_UEN98714.1_1911 [locus_tag=A9R16_009745] [protein=patatin-like phospholipase family protein] [protein_id=UEN98714.1] [location=complement(2002847..2003842)]	#N/A	Patatin-like phospholipase	Patatin-like phospholipase domain
	1986	lcl|CP080624.1_cds_UEN98715.1_1912 [locus_tag=A9R16_009750] [protein=hypothetical protein] [protein_id=UEN98715.1] [location=2003988..2004710]	hypothetical protein DSS3P2_gp30	#N/A	#N/A
	1987	lcl|CP080624.1_cds_UEN98716.1_1913 [gene=xerD] [locus_tag=A9R16_009755] [protein=site-specific tyrosine recombinase XerD] [protein_id=UEN98716.1] [location=complement(2004717..2005610)]	putative recombinase XerD	Phage integrase, N-terminal SAM-like domain | Phage integrase family	Integrase, SAM-like, N-terminal | Integrase, catalytic domain
	1988	lcl|CP080624.1_cds_UEN98717.1_1914 [gene=rplS] [locus_tag=A9R16_009760] [protein=50S ribosomal protein L19] [protein_id=UEN98717.1] [location=complement(2005650..2005994)]	RIIB	Ribosomal protein L19	Ribosomal protein L19
	1989	lcl|CP080624.1_cds_UEN98718.1_1915 [gene=trmD] [locus_tag=A9R16_009765] [protein=tRNA (guanosine(37)-N1)-methyltransferase TrmD] [protein_id=UEN98718.1] [location=complement(2005999..2006796)]	hypothetical protein WP2_18	tRNA (Guanine-1)-methyltransferase	tRNA methyltransferase TRMD/TRM10-type domain
	1990	lcl|CP080624.1_cds_UEN98719.1_1916 [gene=rimM] [locus_tag=A9R16_009770] [protein=ribosome maturation factor RimM] [protein_id=UEN98719.1] [location=complement(2006735..2007211)]	hypothetical protein	RimM N-terminal domain | PRC-barrel domain	RimM, N-terminal | PRC-barrel domain
	1991	lcl|CP080624.1_cds_UEN98720.1_1917 [gene=rpsP] [locus_tag=A9R16_009775] [protein=30S ribosomal protein S16] [protein_id=UEN98720.1] [location=complement(2007258..2007497)]	hypothetical protein RaK2_00130	Ribosomal protein S16	Ribosomal protein S16
	1992	lcl|CP080624.1_cds_UEN98721.1_1918 [locus_tag=A9R16_009780] [protein=VacJ family lipoprotein] [protein_id=UEN98721.1] [location=complement(2007569..2008270)]	hypothetical protein PHIN3_86	MlaA lipoprotein	MlaA lipoprotein
	1993	lcl|CP080624.1_cds_UEN98722.1_1919 [locus_tag=A9R16_009785] [protein=endonuclease III domain-containing protein] [protein_id=UEN98722.1] [location=complement(2008335..2009015)]	hypothetical protein PRAG_00019	HhH-GPD superfamily base excision DNA repair protein	HhH-GPD domain
	1994	lcl|CP080624.1_cds_UEN98723.1_1920 [locus_tag=A9R16_009790] [protein=pseudouridine synthase] [protein_id=UEN98723.1] [location=complement(2009012..2009761)]	single-stranded DNA-binding protein	S4 domain | RNA pseudouridylate synthase	RNA-binding S4 domain | Pseudouridine synthase, RsuA/RluA
	1995	lcl|CP080624.1_cds_UEN98724.1_1921 [gene=scpB] [locus_tag=A9R16_009795] [protein=SMC-Scp complex subunit ScpB] [protein_id=UEN98724.1] [location=complement(2009758..2010471)]	putative prophage protein	Segregation and condensation complex subunit ScpB	Chromosome segregation/condensation protein ScpB
	1996	lcl|CP080624.1_cds_UEN98725.1_1922 [locus_tag=A9R16_009800] [protein=segregation/condensation protein A] [protein_id=UEN98725.1] [location=complement(2010468..2011235)]	DNA methylase	Segregation and condensation protein ScpA	Segregation and condensation protein A
	1997	lcl|CP080624.1_cds_UEN98726.1_1923 [locus_tag=A9R16_009805] [protein=tryptophan--tRNA ligase] [protein_id=UEN98726.1] [location=complement(2011240..2012457)]	putative deoxynucleoside kinase	tRNA synthetases class I (W and Y)	Aminoacyl-tRNA synthetase, class Ic
	1998	lcl|CP080624.1_cds_UEN98727.1_1924 [locus_tag=A9R16_009810] [protein=site-2 protease family protein] [protein_id=UEN98727.1] [location=complement(2012457..2013110)]	hypothetical protein PBI_CATDAWG_112	#N/A	#N/A
	1999	lcl|CP080624.1_cds_UEN98728.1_1925 [locus_tag=A9R16_009815] [protein=threonylcarbamoyl-AMP synthase] [protein_id=UEN98728.1] [location=complement(2013123..2013758)]	hypothetical protein	Telomere recombination	YrdC-like domain
	2000	lcl|CP080624.1_cds_UEN98729.1_1926 [locus_tag=A9R16_009820] [protein=PHP domain-containing protein] [protein_id=UEN98729.1] [location=complement(2013758..2014600)]	hypothetical protein PPF1_12	#N/A	#N/A
	2001	lcl|CP080624.1_cds_UEN98730.1_1927 [locus_tag=A9R16_009825] [protein=hypothetical protein] [protein_id=UEN98730.1] [location=2014630..2015361]	putative DNA methylase	#N/A	#N/A
	2002	lcl|CP080624.1_cds_UEN98731.1_1928 [locus_tag=A9R16_009830] [protein=YciI family protein] [protein_id=UEN98731.1] [location=2015545..2015844]	hypothetical protein PBI_VALIDUS_14	YCII-related domain	YCII-related
	2003	lcl|CP080624.1_cds_UEN98732.1_1929 [locus_tag=A9R16_009835] [protein=BolA family transcriptional regulator] [protein_id=UEN98732.1] [location=2015841..2016101]	head-tail connector protein	#N/A	#N/A
	2004	lcl|CP080624.1_cds_UEN98733.1_1930 [locus_tag=A9R16_009840] [protein=peptidylprolyl isomerase] [protein_id=UEN98733.1] [location=2016110..2016943]	hypothetical protein JENST_117	SurA N-terminal domain | PPIC-type PPIASE domain	#N/A
	2005	lcl|CP080624.1_cds_UEN98734.1_1931 [gene=ligA] [locus_tag=A9R16_009845] [protein=NAD-dependent DNA ligase LigA] [protein_id=UEN98734.1] [location=complement(2017011..2019038)]	hypothetical protein	NAD-dependent DNA ligase adenylation domain | NAD-dependent DNA ligase OB-fold domain | NAD-dependent DNA ligase C4 zinc finger domain | Helix-hairpin-helix domain | Helix-hairpin-helix motif | BRCA1 C Terminus (BRCT) domain	NAD-dependent DNA ligase, adenylation | NAD-dependent DNA ligase, OB-fold | Zinc-finger, NAD-dependent DNA ligase C4-type | DisA/LigA, helix-hairpin-helix motif | BRCT domain
	2006	lcl|CP080624.1_cds_UEN98735.1_1932 [locus_tag=A9R16_009850] [protein=hypothetical protein] [protein_id=UEN98735.1] [location=complement(2019035..2020132)]	hypothetical protein P12024S_45	ZipA, C-terminal FtsZ-binding domain	ZipA, C-terminal FtsZ-binding domain
Candidate_50	2033	lcl|CP080624.1_cds_UEN98760.1_1957 [locus_tag=A9R16_009975] [protein=transporter] [protein_id=UEN98760.1] [location=complement(2058876..2059649)]	hypothetical protein NAPPY_262	#N/A	#N/A
	2034	lcl|CP080624.1_cds_UEN98761.1_1958 [locus_tag=A9R16_009980] [protein=hypothetical protein] [protein_id=UEN98761.1] [location=2060337..2060558]	hypothetical protein SCRM01_007	#N/A	#N/A
	2035	lcl|CP080624.1_cds_UEN98762.1_1959 [locus_tag=A9R16_009985] [protein=hypothetical protein] [protein_id=UEN98762.1] [location=complement(2060612..2061406)]	hypothetical protein 1721_79	Der1-like family	Derlin
	2036	lcl|CP080624.1_cds_UEN98763.1_1960 [locus_tag=A9R16_009990] [protein=transposase] [protein_id=UEN98763.1] [location=complement(2061556..2062776)]	gp191	Helix-turn-helix domain | Probable transposase | Putative transposase DNA-binding domain	Transposase, putative, helix-turn-helix domain | Probable transposase, IS891/IS1136/IS1341 | Transposase IS605, OrfB, C-terminal
	2037	lcl|CP080624.1_cds_UEN98764.1_1961 [locus_tag=A9R16_009995] [protein=HlyD family secretion protein] [protein_id=UEN98764.1] [location=complement(2062906..2064195)]	secreted LysM/SCP-PR1 domain protein	HlyD membrane-fusion protein of T1SS | Barrel-sandwich domain of CusB or HlyD membrane-fusion	RND efflux pump, membrane fusion protein | RND efflux pump, membrane fusion protein, barrel-sandwich domain
	2038	lcl|CP080624.1_cds_UEN98765.1_1962 [locus_tag=A9R16_010000] [protein=efflux transporter outer membrane subunit] [protein_id=UEN98765.1] [location=complement(2064179..2065570)]	hypothetical protein SUFG_00037	Outer membrane efflux protein	Outer membrane efflux protein
	2039	lcl|CP080624.1_cds_UEN98766.1_1963 [locus_tag=A9R16_010005] [protein=MFS transporter] [protein_id=UEN98766.1] [location=complement(2065567..2067108)]	transporter-like protein	Major Facilitator Superfamily	Major facilitator superfamily
	2040	lcl|CP080624.1_cds_UEN98767.1_1964 [locus_tag=A9R16_010010] [protein=LysR family transcriptional regulator] [protein_id=UEN98767.1] [location=2067253..2068164]	ATP-dependent DNA ligase	Bacterial regulatory helix-turn-helix protein, lysR family | LysR substrate binding domain	Transcription regulator HTH, LysR | LysR, substrate-binding
	2041	lcl|CP080624.1_cds_UEN98768.1_1965 [locus_tag=A9R16_010015] [protein=DsrE family protein] [protein_id=UEN98768.1] [location=complement(2068211..2068588)]	terminase, large subunit	DsrE/DsrF-like family	Sulphur relay, DsrE/F-like protein
	2042	lcl|CP080624.1_cds_UEN98769.1_1966 [locus_tag=A9R16_010020] [protein=cation transporter] [protein_id=UEN98769.1] [location=complement(2068801..2069010)]	hypothetical protein	Heavy-metal-associated domain	Heavy metal-associated domain, HMA
	2043	lcl|CP080624.1_cds_UEN98770.1_1967 [locus_tag=A9R16_010025] [protein=heavy metal translocating P-type ATPase] [protein_id=UEN98770.1] [location=complement(2069071..2071572)]	hypothetical protein P106B_81	Heavy-metal-associated domain | Heavy-metal-associated domain | E1-E2 ATPase | haloacid dehalogenase-like hydrolase	Heavy metal-associated domain, HMA | Heavy metal-associated domain, HMA
	2044	lcl|CP080624.1_cds_UEN98771.1_1968 [locus_tag=A9R16_010030] [protein=MerR family DNA-binding transcriptional regulator] [protein_id=UEN98771.1] [location=complement(2071569..2071991)]	unnamed protein product	MerR family regulatory protein	MerR-type HTH domain
	2045	lcl|CP080624.1_cds_UEN98772.1_1969 [locus_tag=A9R16_010035] [protein=thioredoxin fold domain-containing protein] [protein_id=UEN98772.1] [location=complement(2072225..2072812)]	hypothetical protein SWYG_00020	Thioredoxin-like domain	Thioredoxin-like fold
	2046	lcl|CP080624.1_cds_UEN98773.1_1970 [locus_tag=A9R16_010040] [protein=sigma-70 family RNA polymerase sigma factor] [protein_id=UEN98773.1] [location=2073071..2073676]	RNA polymerase sigma factor	Sigma-70 region 2 | Sigma-70, region 4	RNA polymerase sigma-70 region 2 | RNA polymerase sigma factor 70, region 4 type 2
	2047	lcl|CP080624.1_cds_UEN98774.1_1971 [locus_tag=A9R16_010045] [protein=hypothetical protein] [protein_id=UEN98774.1] [location=2073861..2074127]	putative IS transposase (OrfA)	#N/A	#N/A
	2048	lcl|CP080624.1_cds_UEN98775.1_1972 [locus_tag=A9R16_010050] [protein=hypothetical protein] [protein_id=UEN98775.1] [location=2074124..2074327]	gp96	#N/A	#N/A
	2049	lcl|CP080624.1_cds_UEN98776.1_1973 [locus_tag=A9R16_010055] [protein=helix-turn-helix domain-containing protein] [protein_id=UEN98776.1] [location=2074330..2074917]	putative IS transposase (OrfB)	Helix-turn-helix domain	Transposase, putative, helix-turn-helix domain
	2050	lcl|CP080624.1_cds_UEN98777.1_1974 [locus_tag=A9R16_010060] [protein=hypothetical protein] [protein_id=UEN98777.1] [location=2075123..2075383]	DNA helicase	#N/A	#N/A
	2051	lcl|CP080624.1_cds_UEN98778.1_1975 [locus_tag=A9R16_010065] [protein=hypothetical protein] [protein_id=UEN98778.1] [location=2075432..2075764]	DNA primase/helicase	#N/A	#N/A
	2052	lcl|CP080624.1_cds_UEN98779.1_1976 [locus_tag=A9R16_010070] [protein=glutathione peroxidase] [protein_id=UEN98779.1] [location=2076024..2076767]	peroxiredoxin	Redoxin | Glutaredoxin	Redoxin | Glutaredoxin
	2053	lcl|CP080624.1_cds_UEN98780.1_1977 [gene=gorA] [locus_tag=A9R16_010075] [protein=glutathione-disulfide reductase] [protein_id=UEN98780.1] [location=2076826..2078175]	putative helicase	Pyridine nucleotide-disulphide oxidoreductase | Pyridine nucleotide-disulphide oxidoreductase, dimerisation domain	FAD/NAD(P)-binding domain | Pyridine nucleotide-disulphide oxidoreductase, dimerisation domain
	2054	lcl|CP080624.1_cds_UEN98781.1_1978 [locus_tag=A9R16_010080] [protein=serine/threonine protein kinase] [protein_id=UEN98781.1] [location=2078290..2079270]	hypothetical protein Pm5461_042	Phosphotransferase enzyme family	Aminoglycoside phosphotransferase
	2055	lcl|CP080624.1_cds_UEN98782.1_1979 [locus_tag=A9R16_010085] [protein=SpoVR family protein] [protein_id=UEN98782.1] [location=complement(2079279..2080775)]	SpoVR	SpoVR like protein	Sporulation stage V, protein R
	2056	lcl|CP080624.1_cds_UEN98783.1_1980 [locus_tag=A9R16_010090] [protein=YeaH/YhbH family protein] [protein_id=UEN98783.1] [location=complement(2080768..2082075)]	conserved bacterial protein	Protein of unknown function (DUF444)	Uncharacterised protein family UPF0229
	2057	lcl|CP080624.1_cds_UEN98784.1_1981 [locus_tag=A9R16_010095] [protein=PrkA family serine protein kinase] [protein_id=UEN98784.1] [location=complement(2082128..2084062)]	serine kinase	PrkA AAA domain | PrkA serine protein kinase C-terminal domain	PrkA AAA domain | PrkA C-terminal domain
	2058	lcl|CP080624.1_cds_UEN98785.1_1982 [locus_tag=A9R16_010100] [protein=MFS transporter] [protein_id=UEN98785.1] [location=2085010..2086167]	#N/A	Major Facilitator Superfamily	Major facilitator superfamily
	2059	lcl|CP080624.1_cds_UEN98786.1_1983 [locus_tag=A9R16_010105] [protein=hypothetical protein] [protein_id=UEN98786.1] [location=2086685..2086972]	hypothetical protein Rm378p057	#N/A	#N/A
	2060	lcl|CP080624.1_cds_UEN98787.1_1984 [locus_tag=A9R16_010110] [protein=hypothetical protein] [protein_id=UEN98787.1] [location=2086984..2087142]	porphyrin biosynthetic protein	#N/A	#N/A
	2061	lcl|CP080624.1_cds_UEN98788.1_1985 [locus_tag=A9R16_010115] [protein=transposase] [protein_id=UEN98788.1] [location=2087126..2087806]	putative transposase	Putative transposase DNA-binding domain	Transposase IS605, OrfB, C-terminal
	2062	lcl|CP080624.1_cds_UEN98789.1_1986 [locus_tag=A9R16_010120] [protein=hypothetical protein] [protein_id=UEN98789.1] [location=complement(2088408..2088539)]	hypothetical protein ArV1_064	DinB family	DNA damage-inducible protein DinB
	2063	lcl|CP080624.1_cds_UEN98790.1_1987 [locus_tag=A9R16_010125] [protein=heavy metal-binding domain-containing protein] [protein_id=UEN98790.1] [location=2088895..2089215]	hypothetical protein RHVG_00001	Putative heavy-metal-binding	Uncharacterised protein family UPF0145
	2064	lcl|CP080624.1_cds_UEN98791.1_1988 [locus_tag=A9R16_010130] [protein=hypothetical protein] [protein_id=UEN98791.1] [location=2089215..2089514]	integrase	#N/A	#N/A
	2065	lcl|CP080624.1_cds_UEN98792.1_1989 [locus_tag=A9R16_010140] [protein=pirin family protein] [protein_id=UEN98792.1] [location=complement(2090739..2091605)]	TIGR02594 family protein	Pirin | Pirin C-terminal cupin domain	Pirin, N-terminal domain | Pirin, C-terminal domain
	2066	lcl|CP080624.1_cds_UEN98793.1_1990 [locus_tag=A9R16_010145] [protein=NUDIX hydrolase] [protein_id=UEN98793.1] [location=complement(2091798..2092385)]	hydrolase	NUDIX domain	NUDIX hydrolase domain
	2067	lcl|CP080624.1_cds_UEN98794.1_1991 [locus_tag=A9R16_010150] [protein=BMC domain-containing protein] [protein_id=UEN98794.1] [location=complement(2092389..2093003)]	hypothetical protein SEA_SMEADLEY_85	BMC domain	Microcompartment protein, bacteria
	2068	lcl|CP080624.1_cds_UEN98795.1_1992 [locus_tag=A9R16_010155] [protein=CbbQ/NirQ/NorQ/GpvN family protein] [protein_id=UEN98795.1] [location=complement(2093127..2093930)]	ATPase family protein	AAA domain (dynein-related subfamily) | CbbQ/NirQ/NorQ C-terminal	ATPase, dynein-related, AAA domain | CbbQ/NirQ/NorQ, C-terminal
	2069	lcl|CP080624.1_cds_UEN98796.1_1993 [locus_tag=A9R16_010160] [protein=hypothetical protein] [protein_id=UEN98796.1] [location=complement(2093963..2094289)]	hypothetical protein Pm5461_042	#N/A	#N/A
Candidate_51	2101	lcl|CP080624.1_cds_UEN98823.1_2022 [gene=ppk1] [locus_tag=A9R16_010305] [protein=polyphosphate kinase 1] [protein_id=UEN98823.1] [location=2124746..2126815]	hypothetical protein SALINJAH_176	Polyphosphate kinase middle domain | Polyphosphate kinase C-terminal domain 1 | Polyphosphate kinase C-terminal domain 2	Polyphosphate kinase middle domain | Polyphosphate kinase, C-terminal domain 1 | Polyphosphate kinase C-terminal domain 2
	2102	lcl|CP080624.1_cds_UEN98824.1_2023 [locus_tag=A9R16_010310] [protein=TonB-dependent receptor] [protein_id=UEN98824.1] [location=2127779..2130181]	putative precursor of head vertex subunit	TonB-dependent Receptor Plug Domain | TonB dependent receptor	TonB-dependent receptor, plug domain | TonB-dependent receptor-like, beta-barrel
	2103	lcl|CP080624.1_cds_UEN98825.1_2024 [locus_tag=A9R16_010315] [protein=hypothetical protein] [protein_id=UEN98825.1] [location=2130394..2130942]	hypothetical protein BANE1_90	#N/A	#N/A
	2104	lcl|CP080624.1_cds_UEN98826.1_2025 [locus_tag=A9R16_010320] [protein=methyltransferase domain-containing protein] [protein_id=UEN98826.1] [location=2131237..2131827]	p019	Methyltransferase domain	Methyltransferase domain 25
	2105	lcl|CP080624.1_cds_UEN98827.1_2026 [locus_tag=A9R16_010325] [protein=transposase] [protein_id=UEN98827.1] [location=complement(2132210..2132890)]	putative transposase	Putative transposase DNA-binding domain	Transposase IS605, OrfB, C-terminal
	2106	lcl|CP080624.1_cds_UEN98827.1_2026 [locus_tag=A9R16_010325] [protein=transposase] [protein_id=UEN98827.1] [location=complement(2132210..2132890)]	putative transposase	#N/A	#N/A
	2107	lcl|CP080624.1_cds_UEN98828.1_2027 [locus_tag=A9R16_010330] [protein=hypothetical protein] [protein_id=UEN98828.1] [location=complement(2133045..2133338)]	hypothetical protein Rm378p057	#N/A	#N/A
	2108	lcl|CP080624.1_cds_UEN98829.1_2028 [locus_tag=A9R16_010335] [protein=J domain-containing protein] [protein_id=UEN98829.1] [location=2133694..2134713]	hypothetical protein RHEph06_gp064	#N/A	#N/A
	2109	lcl|CP080624.1_cds_UEN98830.1_2029 [locus_tag=A9R16_010340] [protein=diguanylate cyclase] [protein_id=UEN98830.1] [location=complement(2134751..2136376)]	diguanylate cyclase	Diguanylate cyclase, GGDEF domain	GGDEF domain
	2110	lcl|CP080624.1_cds_UEN98831.1_2030 [locus_tag=A9R16_010345] [protein=DHA2 family efflux MFS transporter permease subunit] [protein_id=UEN98831.1] [location=2136712..2138247]	transporter-like protein	Major Facilitator Superfamily	Major facilitator superfamily
	2111	lcl|CP080624.1_cds_UEN98832.1_2031 [locus_tag=A9R16_010350] [protein=peptidoglycan-binding protein] [protein_id=UEN98832.1] [location=complement(2138398..2138724)]	endolysin	Putative peptidoglycan binding domain	Peptidoglycan binding-like
	2112	lcl|CP080624.1_cds_UEN98833.1_2032 [locus_tag=A9R16_010355] [protein=hypothetical protein] [protein_id=UEN98833.1] [location=complement(2139745..2140233)]	tail fiber protein	Collagen triple helix repeat (20 copies)	Collagen triple helix repeat
	2113	/	minor tail protein	#N/A	#N/A
	2114	lcl|CP080624.1_cds_UEN98834.1_2033 [locus_tag=A9R16_010360] [protein=hypothetical protein] [protein_id=UEN98834.1] [location=complement(2141123..2142790)]	tape measure protein	#N/A	#N/A
	2115	lcl|CP080624.1_cds_UEN98835.1_2034 [locus_tag=A9R16_010365] [protein=zinc ribbon domain-containing protein] [protein_id=UEN98835.1] [location=complement(2142817..2143080)]	hypothetical protein SEA_YEEZY_45	#N/A	#N/A
	2116	lcl|CP080624.1_cds_UEN98836.1_2035 [locus_tag=A9R16_010370] [protein=acetamidase/formamidase family protein] [protein_id=UEN98836.1] [location=complement(2143091..2144314)]	hypothetical protein JA1_0070	Acetamidase/Formamidase family	Acetamidase/Formamidase
	2117	lcl|CP080624.1_cds_UEN98837.1_2036 [locus_tag=A9R16_010375] [protein=hypothetical protein] [protein_id=UEN98837.1] [location=2144579..2147551]	hypothetical protein GBK2_30	His Kinase A (phospho-acceptor) domain | Histidine kinase-, DNA gyrase B-, and HSP90-like ATPase	Signal transduction histidine kinase, dimerisation/phosphoacceptor domain | Histidine kinase/HSP90-like ATPase
	2118	lcl|CP080624.1_cds_UEN98838.1_2037 [locus_tag=A9R16_010380] [protein=response regulator transcription factor] [protein_id=UEN98838.1] [location=2147538..2148449]	Conserved hypothetical protein; putative transcriptional regulator, LuxR family	Response regulator receiver domain | Bacterial regulatory proteins, luxR family	Signal transduction response regulator, receiver domain | Transcription regulator LuxR, C-terminal
	2119	lcl|CP080624.1_cds_UEN98839.1_2038 [locus_tag=A9R16_010385] [protein=class 1 fructose-bisphosphatase] [protein_id=UEN98839.1] [location=2148683..2149687]	gp32	Fructose-1-6-bisphosphatase, N-terminal domain	Fructose-1-6-bisphosphatase class I, N-terminal
	2120	/	phi PVL orfs 18-19-like protein	#N/A	#N/A
	2121	lcl|CP080624.1_cds_UEN98840.1_2039 [locus_tag=A9R16_010390] [protein=zinc ribbon-containing protein] [protein_id=UEN98840.1] [location=2150426..2150944]	hydrolase	Zinc-ribbon containing domain	Zinc-ribbon containing domain
	2122	lcl|CP080624.1_cds_UEN98841.1_2040 [locus_tag=A9R16_010395] [protein=hypothetical protein] [protein_id=UEN98841.1] [location=complement(2151082..2151309)]	minor tail protein	#N/A	#N/A
	2123	lcl|CP080624.1_cds_UEN98842.1_2041 [locus_tag=A9R16_010400] [protein=KUP/HAK/KT family potassium transporter] [protein_id=UEN98842.1] [location=2152917..2153828]	conserved structural protein	K+ potassium transporter	Potassium transporter
	2124	lcl|CP080624.1_cds_UEN98843.1_2042 [locus_tag=A9R16_010405] [protein=KUP/HAK/KT family potassium transporter] [protein_id=UEN98843.1] [location=2153835..2154782]	hypothetical protein SPbetalike_00008	K+ potassium transporter	Potassium transporter
	2125	lcl|CP080624.1_cds_UEN98844.1_2043 [locus_tag=A9R16_010410] [protein=DUF3034 family protein] [protein_id=UEN98844.1] [location=complement(2155014..2156048)]	#N/A	Protein of unknown function (DUF3034)	Protein of unknown function DUF3034
	2126	/	hypothetical protein Blue_096	#N/A	#N/A
	2127	lcl|CP080624.1_cds_UEN98845.1_2044 [locus_tag=A9R16_010415] [protein=hypothetical protein] [protein_id=UEN98845.1] [location=complement(2157428..2158312)]	hypothetical protein	#N/A	#N/A
	2128	lcl|CP080624.1_cds_2045 [locus_tag=A9R16_010420] [protein=IS3 family transposase] [pseudo=true] [location=complement(2158330..2159891)]	putative transposase B	Homeodomain-like domain | Integrase core domain	Integrase, catalytic core
Candidate_52	2117	lcl|CP080624.1_cds_UEN98837.1_2036 [locus_tag=A9R16_010375] [protein=hypothetical protein] [protein_id=UEN98837.1] [location=2144579..2147551]	hypothetical protein GBK2_30	His Kinase A (phospho-acceptor) domain | Histidine kinase-, DNA gyrase B-, and HSP90-like ATPase	Signal transduction histidine kinase, dimerisation/phosphoacceptor domain | Histidine kinase/HSP90-like ATPase
	2118	lcl|CP080624.1_cds_UEN98838.1_2037 [locus_tag=A9R16_010380] [protein=response regulator transcription factor] [protein_id=UEN98838.1] [location=2147538..2148449]	Conserved hypothetical protein; putative transcriptional regulator, LuxR family	Response regulator receiver domain | Bacterial regulatory proteins, luxR family	Signal transduction response regulator, receiver domain | Transcription regulator LuxR, C-terminal
	2119	lcl|CP080624.1_cds_UEN98839.1_2038 [locus_tag=A9R16_010385] [protein=class 1 fructose-bisphosphatase] [protein_id=UEN98839.1] [location=2148683..2149687]	gp32	Fructose-1-6-bisphosphatase, N-terminal domain	Fructose-1-6-bisphosphatase class I, N-terminal
	2120	/	phi PVL orfs 18-19-like protein	#N/A	#N/A
	2121	lcl|CP080624.1_cds_UEN98840.1_2039 [locus_tag=A9R16_010390] [protein=zinc ribbon-containing protein] [protein_id=UEN98840.1] [location=2150426..2150944]	hydrolase	Zinc-ribbon containing domain	Zinc-ribbon containing domain
	2122	lcl|CP080624.1_cds_UEN98841.1_2040 [locus_tag=A9R16_010395] [protein=hypothetical protein] [protein_id=UEN98841.1] [location=complement(2151082..2151309)]	minor tail protein	#N/A	#N/A
	2123	lcl|CP080624.1_cds_UEN98842.1_2041 [locus_tag=A9R16_010400] [protein=KUP/HAK/KT family potassium transporter] [protein_id=UEN98842.1] [location=2152917..2153828]	conserved structural protein	K+ potassium transporter	Potassium transporter
	2124	lcl|CP080624.1_cds_UEN98843.1_2042 [locus_tag=A9R16_010405] [protein=KUP/HAK/KT family potassium transporter] [protein_id=UEN98843.1] [location=2153835..2154782]	hypothetical protein SPbetalike_00008	K+ potassium transporter	Potassium transporter
	2125	lcl|CP080624.1_cds_UEN98844.1_2043 [locus_tag=A9R16_010410] [protein=DUF3034 family protein] [protein_id=UEN98844.1] [location=complement(2155014..2156048)]	#N/A	Protein of unknown function (DUF3034)	Protein of unknown function DUF3034
	2126	/	hypothetical protein Blue_096	#N/A	#N/A
	2127	lcl|CP080624.1_cds_UEN98845.1_2044 [locus_tag=A9R16_010415] [protein=hypothetical protein] [protein_id=UEN98845.1] [location=complement(2157428..2158312)]	hypothetical protein	#N/A	#N/A
	2128	lcl|CP080624.1_cds_2045 [locus_tag=A9R16_010420] [protein=IS3 family transposase] [pseudo=true] [location=complement(2158330..2159891)]	putative transposase B	Homeodomain-like domain | Integrase core domain	Integrase, catalytic core
	2129	lcl|CP080624.1_cds_2045 [locus_tag=A9R16_010420] [protein=IS3 family transposase] [pseudo=true] [location=complement(2158330..2159891)]	integrase	Transposase	Transposase IS3/IS911family
	2130	/	gp56	#N/A	#N/A
	2131	lcl|CP080624.1_cds_UEN98846.1_2046 [locus_tag=A9R16_010425] [protein=PQQ-binding-like beta-propeller repeat protein] [protein_id=UEN98846.1] [location=2160608..2162119]	hypothetical protein NHONHO_66	PQQ enzyme repeat | PQQ-like domain | PQQ-like domain	Pyrrolo-quinoline quinone repeat | Pyrrolo-quinoline quinone repeat | Pyrrolo-quinoline quinone repeat
	2132	lcl|CP080624.1_cds_UEN98847.1_2047 [locus_tag=A9R16_010430] [protein=heme o synthase] [protein_id=UEN98847.1] [location=complement(2162153..2163160)]	virion RNA polymerase	UbiA prenyltransferase family	UbiA prenyltransferase family
	2133	lcl|CP080624.1_cds_UEN98848.1_2048 [locus_tag=A9R16_010435] [protein=hypothetical protein] [protein_id=UEN98848.1] [location=complement(2163191..2164105)]	#N/A	#N/A	#N/A
	2134	lcl|CP080624.1_cds_UEN98849.1_2049 [locus_tag=A9R16_010440] [protein=hypothetical protein] [protein_id=UEN98849.1] [location=complement(2164226..2164576)]	tail assembly chaperone	#N/A	#N/A
	2135	lcl|CP080624.1_cds_UEN98850.1_2050 [locus_tag=A9R16_010445] [protein=cytochrome c oxidase subunit 3] [protein_id=UEN98850.1] [location=complement(2164576..2165205)]	hypothetical protein CP-T1_0068	Cytochrome c oxidase subunit III	Cytochrome c oxidase subunit III-like
	2136	lcl|CP080624.1_cds_UEN98851.1_2051 [locus_tag=A9R16_010450] [protein=cbb3-type cytochrome c oxidase subunit I] [protein_id=UEN98851.1] [location=complement(2165259..2167340)]	cytochrome c oxidase subunit I	Cytochrome C and Quinol oxidase polypeptide I	Cytochrome c oxidase subunit I
	2137	lcl|CP080624.1_cds_UEN98852.1_2052 [locus_tag=A9R16_010455] [protein=hypothetical protein] [protein_id=UEN98852.1] [location=complement(2167420..2168223)]	hypothetical protein SSM1_102	Cytochrome C oxidase subunit II, periplasmic domain	Cytochrome c oxidase subunit II-like C-terminal
	2138	/	baseplate tail tube cap	#N/A	#N/A
	2139	lcl|CP080624.1_cds_UEN98853.1_2053 [locus_tag=A9R16_010460] [protein=pyridoxamine 5'-phosphate oxidase family protein] [protein_id=UEN98853.1] [location=complement(2169335..2169889)]	hypothetical protein SEA_YVONNETASTIC_184	Pyridoxamine 5'-phosphate oxidase	Pyridoxamine 5'-phosphate oxidase, putative
	2140	lcl|CP080624.1_cds_UEN98854.1_2054 [gene=treY] [locus_tag=A9R16_010465] [protein=malto-oligosyltrehalose synthase] [protein_id=UEN98854.1] [location=complement(2169969..2172947)]	baseplate wedge subunit tail pin protein	Alpha amylase, catalytic domain	Glycosyl hydrolase, family 13, catalytic domain
Candidate_53	2151	lcl|CP080624.1_cds_UEN98864.1_2064 [locus_tag=A9R16_010515] [protein=sigma-54 dependent transcriptional regulator] [protein_id=UEN98864.1] [location=complement(2190293..2191651)]	hypothetical protein VPSG_00031	Sigma-54 interaction domain | Bacterial regulatory protein, Fis family	RNA polymerase sigma factor 54 interaction domain | DNA binding HTH domain, Fis-type
	2152	lcl|CP080624.1_cds_UEN98865.1_2065 [locus_tag=A9R16_010520] [protein=DUF4168 domain-containing protein] [protein_id=UEN98865.1] [location=2191886..2192284]	long tail fiber proximal subunit	Domain of unknown function (DUF4168)	Domain of unknown function DUF4168
	2153	lcl|CP080624.1_cds_UEN98866.1_2066 [locus_tag=A9R16_010525] [protein=acyltransferase] [protein_id=UEN98866.1] [location=complement(2192392..2193582)]	Putative peptidoglycan O-acetyltransferase	Acyltransferase family	Acyltransferase 3
	2154	lcl|CP080624.1_cds_UEN98867.1_2067 [gene=malQ] [locus_tag=A9R16_010530] [protein=4-alpha-glucanotransferase] [protein_id=UEN98867.1] [location=complement(2194009..2195499)]	tail fiber assembly protein	4-alpha-glucanotransferase	Glycoside hydrolase, family 77
	2155	lcl|CP080624.1_cds_UEN98868.1_2068 [locus_tag=A9R16_010535] [protein=hypothetical protein] [protein_id=UEN98868.1] [location=complement(2195496..2197196)]	hypothetical protein MS_052	Glycosyl hydrolase family 57	Glycoside hydrolase family 57, N-terminal domain
	2156	lcl|CP080624.1_cds_UEN98869.1_2069 [gene=glgC] [locus_tag=A9R16_010540] [protein=glucose-1-phosphate adenylyltransferase] [protein_id=UEN98869.1] [location=complement(2197186..2198451)]	Phi92_gp066	Nucleotidyl transferase	Nucleotidyl transferase domain
	2157	lcl|CP080624.1_cds_UEN98870.1_2070 [gene=pgi] [locus_tag=A9R16_010545] [protein=glucose-6-phosphate isomerase] [protein_id=UEN98870.1] [location=complement(2198560..2200242)]	hypothetical protein SXBG_00010	Phosphoglucose isomerase	Phosphoglucose isomerase (PGI)
	2158	lcl|CP080624.1_cds_UEN98871.1_2071 [gene=gnd] [locus_tag=A9R16_010550] [protein=decarboxylating 6-phosphogluconate dehydrogenase] [protein_id=UEN98871.1] [location=complement(2200410..2201420)]	6-phosphogluconate dehydrogenase	NAD binding domain of 6-phosphogluconate dehydrogenase | 6-phosphogluconate dehydrogenase, C-terminal domain | 6-phosphogluconate dehydrogenase, C-terminal domain	6-phosphogluconate dehydrogenase, NADP-binding | 6-phosphogluconate dehydrogenase, C-terminal | 6-phosphogluconate dehydrogenase, C-terminal
	2159	lcl|CP080624.1_cds_UEN98872.1_2072 [gene=glk] [locus_tag=A9R16_010555] [protein=glucokinase] [protein_id=UEN98872.1] [location=2201609..2202622]	tape measure protein	Glucokinase	Glucokinase
	2160	lcl|CP080624.1_cds_UEN98873.1_2073 [locus_tag=A9R16_010560] [protein=dienelactone hydrolase family protein] [protein_id=UEN98873.1] [location=complement(2202722..2203414)]	gp49	Dienelactone hydrolase family	Dienelactone hydrolase
	2161	lcl|CP080624.1_cds_UEN98874.1_2074 [gene=glgA] [locus_tag=A9R16_010565] [protein=glycogen synthase GlgA] [protein_id=UEN98874.1] [location=complement(2203547..2204986)]	Gp21	Starch synthase catalytic domain | Glycosyl transferases group 1	Starch synthase, catalytic domain | Glycosyl transferase, family 1
	2162	lcl|CP080624.1_cds_UEN98875.1_2075 [locus_tag=A9R16_010570] [protein=hypothetical protein] [protein_id=UEN98875.1] [location=complement(2205071..2205577)]	tail fiber protein	#N/A	#N/A
	2163	lcl|CP080624.1_cds_UEN98876.1_2076 [locus_tag=A9R16_010575] [protein=Bax inhibitor-1 family protein] [protein_id=UEN98876.1] [location=complement(2205777..2206466)]	hypothetical protein SC2_gp265	Inhibitor of apoptosis-promoting Bax1	Bax inhibitor 1-related
	2164	lcl|CP080624.1_cds_UEN98877.1_2077 [locus_tag=A9R16_010580] [protein=hypothetical protein] [protein_id=UEN98877.1] [location=complement(2206546..2206716)]	GtrC; putative membrane protein	#N/A	#N/A
	2165	lcl|CP080624.1_cds_UEN98878.1_2078 [gene=nirB] [locus_tag=A9R16_010585] [protein=nitrite reductase large subunit NirB] [protein_id=UEN98878.1] [location=2206971..2209415]	hypothetical protein	Pyridine nucleotide-disulphide oxidoreductase | Rubredoxin NAD+ reductase C-terminal domain | BFD-like [2Fe-2S] binding domain | BFD-like [2Fe-2S] binding domain | Nitrite/Sulfite reductase ferredoxin-like half domain | Nitrite and sulphite reductase 4Fe-4S domain	FAD/NAD(P)-binding domain | NADH-rubredoxin oxidoreductase, C-terminal | BFD-like [2Fe-2S]-binding domain | BFD-like [2Fe-2S]-binding domain | Nitrite/Sulfite reductase ferredoxin-like domain | Nitrite/sulphite reductase 4Fe-4S domain
	2166	lcl|CP080624.1_cds_UEN98879.1_2079 [gene=nirD] [locus_tag=A9R16_010590] [protein=nitrite reductase small subunit NirD] [protein_id=UEN98879.1] [location=2209412..2209741]	putative phaeophorbide a oxygenase	Rieske-like [2Fe-2S] domain	Rieske-like [2Fe-2S] domain, NirD-type
Candidate_54	2164	lcl|CP080624.1_cds_UEN98877.1_2077 [locus_tag=A9R16_010580] [protein=hypothetical protein] [protein_id=UEN98877.1] [location=complement(2206546..2206716)]	GtrC; putative membrane protein	#N/A	#N/A
	2165	lcl|CP080624.1_cds_UEN98878.1_2078 [gene=nirB] [locus_tag=A9R16_010585] [protein=nitrite reductase large subunit NirB] [protein_id=UEN98878.1] [location=2206971..2209415]	hypothetical protein	Pyridine nucleotide-disulphide oxidoreductase | Rubredoxin NAD+ reductase C-terminal domain | BFD-like [2Fe-2S] binding domain | BFD-like [2Fe-2S] binding domain | Nitrite/Sulfite reductase ferredoxin-like half domain | Nitrite and sulphite reductase 4Fe-4S domain	FAD/NAD(P)-binding domain | NADH-rubredoxin oxidoreductase, C-terminal | BFD-like [2Fe-2S]-binding domain | BFD-like [2Fe-2S]-binding domain | Nitrite/Sulfite reductase ferredoxin-like domain | Nitrite/sulphite reductase 4Fe-4S domain
	2166	lcl|CP080624.1_cds_UEN98879.1_2079 [gene=nirD] [locus_tag=A9R16_010590] [protein=nitrite reductase small subunit NirD] [protein_id=UEN98879.1] [location=2209412..2209741]	putative phaeophorbide a oxygenase	Rieske-like [2Fe-2S] domain	Rieske-like [2Fe-2S] domain, NirD-type
	2167	lcl|CP080624.1_cds_UEN98880.1_2080 [gene=ybiB] [locus_tag=A9R16_010595] [protein=DNA-binding protein YbiB] [protein_id=UEN98880.1] [location=2209738..2210811]	hypothetical protein SUFP_025	Glycosyl transferase family, helical bundle domain	Glycosyl transferase family 3, N-terminal domain
	2168	/	hypothetical protein NBD2_84	#N/A	#N/A
	2169	lcl|CP080624.1_cds_UEN98881.1_2081 [locus_tag=A9R16_010600] [protein=diguanylate cyclase] [protein_id=UEN98881.1] [location=2211769..2213559]	diguanylate cyclase	GAF domain | Diguanylate cyclase, GGDEF domain | EAL domain	GAF domain | GGDEF domain | EAL domain
	2170	lcl|CP080624.1_cds_UEN98882.1_2082 [locus_tag=A9R16_010605] [protein=alpha/beta hydrolase] [protein_id=UEN98882.1] [location=complement(2213534..2214412)]	esterase/lipase	alpha/beta hydrolase fold	Alpha/beta hydrolase fold-1
	2171	lcl|CP080624.1_cds_UEN98883.1_2083 [locus_tag=A9R16_010610] [protein=MFS transporter] [protein_id=UEN98883.1] [location=2214638..2215825]	structural protein	Major Facilitator Superfamily	Major facilitator superfamily
	2172	lcl|CP080624.1_cds_UEN98884.1_2084 [gene=dnaQ] [locus_tag=A9R16_010615] [protein=DNA polymerase III subunit epsilon] [protein_id=UEN98884.1] [location=complement(2215822..2216541)]	DNA polymerase III subunit epsilon (endogenous virus)	Exonuclease	Exonuclease, RNase T/DNA polymerase III
	2173	lcl|CP080624.1_cds_UEN98885.1_2085 [gene=rnhA] [locus_tag=A9R16_010620] [protein=ribonuclease HI] [protein_id=UEN98885.1] [location=complement(2216538..2216999)]	putative ribonuclease H	RNase H	Ribonuclease H domain
	2174	lcl|CP080624.1_cds_UEN98886.1_2086 [locus_tag=A9R16_010625] [protein=class I SAM-dependent methyltransferase] [protein_id=UEN98886.1] [location=complement(2216992..2217744)]	hypothetical protein ORF035	Methyltransferase domain	Methyltransferase type 11
	2175	lcl|CP080624.1_cds_UEN98887.1_2087 [gene=gloB] [locus_tag=A9R16_010630] [protein=hydroxyacylglutathione hydrolase] [protein_id=UEN98887.1] [location=2217743..2218540]	gp51	Metallo-beta-lactamase superfamily | Hydroxyacylglutathione hydrolase C-terminus	Metallo-beta-lactamase | Hydroxyacylglutathione hydrolase, C-terminal domain
	2176	lcl|CP080624.1_cds_UEN98888.1_2088 [locus_tag=A9R16_010635] [protein=LysM peptidoglycan-binding domain-containing protein] [protein_id=UEN98888.1] [location=2218687..2220099]	putative lysin	Transglycosylase SLT domain | LysM domain | LysM domain	Transglycosylase SLT domain 1 | LysM domain | LysM domain
	2177	lcl|CP080624.1_cds_UEN98889.1_2089 [locus_tag=A9R16_010640] [protein=enoyl-ACP reductase] [protein_id=UEN98889.1] [location=2220349..2221140]	gp65	Enoyl-(Acyl carrier protein) reductase	#N/A
	2178	lcl|CP080624.1_cds_UEN98890.1_2090 [locus_tag=A9R16_010645] [protein=SurA N-terminal domain-containing protein] [protein_id=UEN98890.1] [location=complement(2221187..2223103)]	hypothetical protein SPN3US_0092	SurA N-terminal domain | PPIC-type PPIASE domain	Peptidyl-prolyl cis-trans isomerase, PpiC-type
	2179	lcl|CP080624.1_cds_UEN98892.1_2092 [gene=fdhD] [locus_tag=A9R16_010660] [protein=formate dehydrogenase accessory sulfurtransferase FdhD] [protein_id=UEN98892.1] [location=2224115..2224933]	aerobic NDP reductase, small subunit	FdhD/NarQ family	Sulfur carrier protein FdhD
	2180	/	hypothetical protein J46_0001	#N/A	#N/A
	2181	lcl|CP080624.1_cds_UEN98894.1_2094 [gene=lon] [locus_tag=A9R16_010675] [protein=endopeptidase La] [protein_id=UEN98894.1] [location=complement(2226704..2229127)]	putative lon protease	ATP-dependent protease La (LON) substrate-binding domain | ATPase family associated with various cellular activities (AAA) | Lon protease (S16) C-terminal proteolytic domain	Lon, substrate-binding domain | ATPase, AAA-type, core | Peptidase S16, Lon proteolytic domain
	2182	lcl|CP080624.1_cds_UEN98895.1_2095 [gene=clpX] [locus_tag=A9R16_010680] [protein=ATP-dependent Clp protease ATP-binding subunit ClpX] [protein_id=UEN98895.1] [location=complement(2229274..2230566)]	carboxylate-amine ligase	ClpX C4-type zinc finger | AAA domain (Cdc48 subfamily) | C-terminal, D2-small domain, of ClpB protein	Zinc finger, ClpX C4-type | ATPase, AAA-type, core | Clp ATPase, C-terminal
	2183	lcl|CP080624.1_cds_UEO01379.1_2096 [gene=clpP] [locus_tag=A9R16_010685] [protein=ATP-dependent Clp endopeptidase proteolytic subunit ClpP] [protein_id=UEO01379.1] [location=complement(2230656..2231276)]	putative ATP-dependent Clp protease proteolytic subunit	Clp protease	Clp protease proteolytic subunit /Translocation-enhancing protein TepA
	2184	lcl|CP080624.1_cds_UEN98896.1_2097 [gene=tig] [locus_tag=A9R16_010690] [protein=trigger factor] [protein_id=UEN98896.1] [location=complement(2231298..2232590)]	hypothetical protein PBI_VALIDUS_80	Bacterial trigger factor protein (TF) | FKBP-type peptidyl-prolyl cis-trans isomerase | Bacterial trigger factor protein (TF) C-terminus	Trigger factor, ribosome-binding, bacterial | FKBP-type peptidyl-prolyl cis-trans isomerase domain | Trigger factor, C-terminal
Candidate_55	2171	lcl|CP080624.1_cds_UEN98883.1_2083 [locus_tag=A9R16_010610] [protein=MFS transporter] [protein_id=UEN98883.1] [location=2214638..2215825]	structural protein	Major Facilitator Superfamily	Major facilitator superfamily
	2172	lcl|CP080624.1_cds_UEN98884.1_2084 [gene=dnaQ] [locus_tag=A9R16_010615] [protein=DNA polymerase III subunit epsilon] [protein_id=UEN98884.1] [location=complement(2215822..2216541)]	DNA polymerase III subunit epsilon (endogenous virus)	Exonuclease	Exonuclease, RNase T/DNA polymerase III
	2173	lcl|CP080624.1_cds_UEN98885.1_2085 [gene=rnhA] [locus_tag=A9R16_010620] [protein=ribonuclease HI] [protein_id=UEN98885.1] [location=complement(2216538..2216999)]	putative ribonuclease H	RNase H	Ribonuclease H domain
	2174	lcl|CP080624.1_cds_UEN98886.1_2086 [locus_tag=A9R16_010625] [protein=class I SAM-dependent methyltransferase] [protein_id=UEN98886.1] [location=complement(2216992..2217744)]	hypothetical protein ORF035	Methyltransferase domain	Methyltransferase type 11
	2175	lcl|CP080624.1_cds_UEN98887.1_2087 [gene=gloB] [locus_tag=A9R16_010630] [protein=hydroxyacylglutathione hydrolase] [protein_id=UEN98887.1] [location=2217743..2218540]	gp51	Metallo-beta-lactamase superfamily | Hydroxyacylglutathione hydrolase C-terminus	Metallo-beta-lactamase | Hydroxyacylglutathione hydrolase, C-terminal domain
	2176	lcl|CP080624.1_cds_UEN98888.1_2088 [locus_tag=A9R16_010635] [protein=LysM peptidoglycan-binding domain-containing protein] [protein_id=UEN98888.1] [location=2218687..2220099]	putative lysin	Transglycosylase SLT domain | LysM domain | LysM domain	Transglycosylase SLT domain 1 | LysM domain | LysM domain
	2177	lcl|CP080624.1_cds_UEN98889.1_2089 [locus_tag=A9R16_010640] [protein=enoyl-ACP reductase] [protein_id=UEN98889.1] [location=2220349..2221140]	gp65	Enoyl-(Acyl carrier protein) reductase	#N/A
	2178	lcl|CP080624.1_cds_UEN98890.1_2090 [locus_tag=A9R16_010645] [protein=SurA N-terminal domain-containing protein] [protein_id=UEN98890.1] [location=complement(2221187..2223103)]	hypothetical protein SPN3US_0092	SurA N-terminal domain | PPIC-type PPIASE domain	Peptidyl-prolyl cis-trans isomerase, PpiC-type
	2179	lcl|CP080624.1_cds_UEN98892.1_2092 [gene=fdhD] [locus_tag=A9R16_010660] [protein=formate dehydrogenase accessory sulfurtransferase FdhD] [protein_id=UEN98892.1] [location=2224115..2224933]	aerobic NDP reductase, small subunit	FdhD/NarQ family	Sulfur carrier protein FdhD
	2180	/	hypothetical protein J46_0001	#N/A	#N/A
	2181	lcl|CP080624.1_cds_UEN98894.1_2094 [gene=lon] [locus_tag=A9R16_010675] [protein=endopeptidase La] [protein_id=UEN98894.1] [location=complement(2226704..2229127)]	putative lon protease	ATP-dependent protease La (LON) substrate-binding domain | ATPase family associated with various cellular activities (AAA) | Lon protease (S16) C-terminal proteolytic domain	Lon, substrate-binding domain | ATPase, AAA-type, core | Peptidase S16, Lon proteolytic domain
	2182	lcl|CP080624.1_cds_UEN98895.1_2095 [gene=clpX] [locus_tag=A9R16_010680] [protein=ATP-dependent Clp protease ATP-binding subunit ClpX] [protein_id=UEN98895.1] [location=complement(2229274..2230566)]	carboxylate-amine ligase	ClpX C4-type zinc finger | AAA domain (Cdc48 subfamily) | C-terminal, D2-small domain, of ClpB protein	Zinc finger, ClpX C4-type | ATPase, AAA-type, core | Clp ATPase, C-terminal
	2183	lcl|CP080624.1_cds_UEO01379.1_2096 [gene=clpP] [locus_tag=A9R16_010685] [protein=ATP-dependent Clp endopeptidase proteolytic subunit ClpP] [protein_id=UEO01379.1] [location=complement(2230656..2231276)]	putative ATP-dependent Clp protease proteolytic subunit	Clp protease	Clp protease proteolytic subunit /Translocation-enhancing protein TepA
	2184	lcl|CP080624.1_cds_UEN98896.1_2097 [gene=tig] [locus_tag=A9R16_010690] [protein=trigger factor] [protein_id=UEN98896.1] [location=complement(2231298..2232590)]	hypothetical protein PBI_VALIDUS_80	Bacterial trigger factor protein (TF) | FKBP-type peptidyl-prolyl cis-trans isomerase | Bacterial trigger factor protein (TF) C-terminus	Trigger factor, ribosome-binding, bacterial | FKBP-type peptidyl-prolyl cis-trans isomerase domain | Trigger factor, C-terminal
	2185	lcl|CP080624.1_cds_UEN98897.1_2098 [locus_tag=A9R16_010700] [protein=phosphoribosylaminoimidazolesuccinocarboxamide synthase] [protein_id=UEN98897.1] [location=complement(2232858..2233745)]	phosphoribosylaminoimidazole-succinocarboxamide synthase	SAICAR synthetase	SAICAR synthetase/ADE2, N-terminal
Candidate_56	2214	lcl|CP080624.1_cds_UEN98924.1_2125 [gene=rplT] [locus_tag=A9R16_010835] [protein=50S ribosomal protein L20] [protein_id=UEN98924.1] [location=complement(2273390..2273752)]	transcriptional regulator	Ribosomal protein L20	Ribosomal protein L20
	2215	lcl|CP080624.1_cds_UEN98925.1_2126 [gene=rpmI] [locus_tag=A9R16_010840] [protein=50S ribosomal protein L35] [protein_id=UEN98925.1] [location=complement(2273765..2273959)]	hypothetical protein SKIPOLE_78	Ribosomal protein L35	Ribosomal protein L35
	2216	lcl|CP080624.1_cds_UEO01380.1_2127 [gene=infC] [locus_tag=A9R16_010845] [protein=translation initiation factor IF-3] [protein_id=UEO01380.1] [location=complement(2274070..2274585)]	hypothetical protein	Translation initiation factor IF-3, C-terminal domain	Translation initiation factor 3, C-terminal
	2217	lcl|CP080624.1_cds_UEN98926.1_2128 [gene=thrS] [locus_tag=A9R16_010850] [protein=threonine--tRNA ligase] [protein_id=UEN98926.1] [location=complement(2274589..2276508)]	DNA-directed RNA polymerase	TGS domain | Threonyl and Alanyl tRNA synthetase second additional domain | tRNA synthetase class II core domain (G, H, P, S and T) | Anticodon binding domain	TGS | Threonyl/alanyl tRNA synthetase, SAD | Aminoacyl-tRNA synthetase, class II (G/ P/ S/T) | Anticodon-binding
	2218	lcl|CP080624.1_cds_UEN98927.1_2129 [gene=uvrB] [locus_tag=A9R16_010860] [protein=excinuclease ABC subunit UvrB] [protein_id=UEN98927.1] [location=complement(2276697..2278730)]	helicase	Type III restriction enzyme, res subunit | UvrB interaction domain | Helicase conserved C-terminal domain | Ultra-violet resistance protein B | UvrB/uvrC motif	Helicase/UvrB, N-terminal | UvrB, interaction domain | Helicase, C-terminal | UvrB, YAD/RRR-motif-containing domain | UVR domain
	2219	lcl|CP080624.1_cds_UEO01381.1_2130 [locus_tag=A9R16_010865] [protein=pyridoxal phosphate-dependent aminotransferase] [protein_id=UEO01381.1] [location=2278790..2280001]	tape measure protein	Aminotransferase class I and II	Aminotransferase, class I/classII
	2220	/	HTH DNA binding domain protein	#N/A	#N/A
	2221	lcl|CP080624.1_cds_UEN98928.1_2131 [locus_tag=A9R16_010875] [protein=IS1634 family transposase] [protein_id=UEN98928.1] [location=2280881..2281987]	endonuclease V, N-glycosylase UV repair enzyme	Transposase DDE domain	Transposase, IS4-like
	2222	lcl|CP080624.1_cds_UEN98929.1_2132 [locus_tag=A9R16_010880] [protein=hypothetical protein] [protein_id=UEN98929.1] [location=complement(2282200..2282472)]	hypothetical protein PBI_ASTRAEA_54	#N/A	#N/A
	2223	lcl|CP080624.1_cds_2133 [locus_tag=A9R16_010885] [protein=IS3 family transposase] [pseudo=true] [location=complement(2283066..2284228)]	ISEhe3 orfB	Integrase core domain	Integrase, catalytic core
	2224	lcl|CP080624.1_cds_2133 [locus_tag=A9R16_010885] [protein=IS3 family transposase] [pseudo=true] [location=complement(2283066..2284228)]	ISEhe3 orfB	Integrase core domain	Integrase, catalytic core
	2225	lcl|CP080624.1_cds_2133 [locus_tag=A9R16_010885] [protein=IS3 family transposase] [pseudo=true] [location=complement(2283066..2284228)]	ISEhe3 orfA	Transposase	Transposase IS3/IS911family
	2226	lcl|CP080624.1_cds_UEN98930.1_2134 [locus_tag=A9R16_010890] [protein=NAD(P)-dependent oxidoreductase] [protein_id=UEN98930.1] [location=complement(2284534..2285412)]	putative histone-like protein	#N/A	#N/A
	2227	lcl|CP080624.1_cds_UEN98931.1_2135 [locus_tag=A9R16_010895] [protein=AbrB family transcriptional regulator] [protein_id=UEN98931.1] [location=2286059..2287138]	hypothetical protein	Transition state regulatory protein AbrB	AbrB family
	2228	lcl|CP080624.1_cds_UEN98932.1_2136 [locus_tag=A9R16_010900] [protein=tyrosine-type recombinase/integrase] [protein_id=UEN98932.1] [location=2287310..2287489]	Site-specific DNA recombinase	Phage integrase family	Integrase, catalytic domain
	2229	lcl|CP080624.1_cds_UEN98933.1_2137 [locus_tag=A9R16_010905] [protein=hypothetical protein] [protein_id=UEN98933.1] [location=complement(2287644..2287835)]	hypothetical protein KP27_120	#N/A	#N/A
	2230	lcl|CP080624.1_cds_UEN98934.1_2138 [locus_tag=A9R16_010910] [protein=transposase] [protein_id=UEN98934.1] [location=2288017..2288313]	hypothetical protein SfII_56	Transposase	Transposase IS3/IS911family
	2231	lcl|CP080624.1_cds_UEO01382.1_2139 [locus_tag=A9R16_010915] [protein=IS3 family transposase] [protein_id=UEO01382.1] [location=2288310..2289203]	ISEhe3 orfB	HTH-like domain | Integrase core domain	HTH-like domain | Integrase, catalytic core
	2232	/	terminase large subunit	#N/A	#N/A
	2233	lcl|CP080624.1_cds_UEN98935.1_2140 [locus_tag=A9R16_010920] [protein=hypothetical protein] [protein_id=UEN98935.1] [location=complement(2289942..2290283)]	putative tail tube protein	#N/A	#N/A
	2234	lcl|CP080624.1_cds_UEN98936.1_2141 [locus_tag=A9R16_010925] [protein=hypothetical protein] [protein_id=UEN98936.1] [location=complement(2290410..2291183)]	metallophosphoesterase	#N/A	#N/A
Candidate_57	2226	lcl|CP080624.1_cds_UEN98930.1_2134 [locus_tag=A9R16_010890] [protein=NAD(P)-dependent oxidoreductase] [protein_id=UEN98930.1] [location=complement(2284534..2285412)]	putative histone-like protein	#N/A	#N/A
	2227	lcl|CP080624.1_cds_UEN98931.1_2135 [locus_tag=A9R16_010895] [protein=AbrB family transcriptional regulator] [protein_id=UEN98931.1] [location=2286059..2287138]	hypothetical protein	Transition state regulatory protein AbrB	AbrB family
	2228	lcl|CP080624.1_cds_UEN98932.1_2136 [locus_tag=A9R16_010900] [protein=tyrosine-type recombinase/integrase] [protein_id=UEN98932.1] [location=2287310..2287489]	Site-specific DNA recombinase	Phage integrase family	Integrase, catalytic domain
	2229	lcl|CP080624.1_cds_UEN98933.1_2137 [locus_tag=A9R16_010905] [protein=hypothetical protein] [protein_id=UEN98933.1] [location=complement(2287644..2287835)]	hypothetical protein KP27_120	#N/A	#N/A
	2230	lcl|CP080624.1_cds_UEN98934.1_2138 [locus_tag=A9R16_010910] [protein=transposase] [protein_id=UEN98934.1] [location=2288017..2288313]	hypothetical protein SfII_56	Transposase	Transposase IS3/IS911family
	2231	lcl|CP080624.1_cds_UEO01382.1_2139 [locus_tag=A9R16_010915] [protein=IS3 family transposase] [protein_id=UEO01382.1] [location=2288310..2289203]	ISEhe3 orfB	HTH-like domain | Integrase core domain	HTH-like domain | Integrase, catalytic core
	2232	/	terminase large subunit	#N/A	#N/A
	2233	lcl|CP080624.1_cds_UEN98935.1_2140 [locus_tag=A9R16_010920] [protein=hypothetical protein] [protein_id=UEN98935.1] [location=complement(2289942..2290283)]	putative tail tube protein	#N/A	#N/A
	2234	lcl|CP080624.1_cds_UEN98936.1_2141 [locus_tag=A9R16_010925] [protein=hypothetical protein] [protein_id=UEN98936.1] [location=complement(2290410..2291183)]	metallophosphoesterase	#N/A	#N/A
	2235	lcl|CP080624.1_cds_UEN98937.1_2142 [locus_tag=A9R16_010930] [protein=DUF4034 domain-containing protein] [protein_id=UEN98937.1] [location=complement(2291264..2291776)]	putative rIIB	#N/A	#N/A
	2236	lcl|CP080624.1_cds_UEN98939.1_2144 [locus_tag=A9R16_010940] [protein=DUF2892 domain-containing protein] [protein_id=UEN98939.1] [location=2293539..2293772]	hypothetical protein PBI_ESTAVE1_61	Protein of unknown function (DUF2892)	Protein of unknown function DUF2892
	2237	lcl|CP080624.1_cds_UEN98940.1_2145 [locus_tag=A9R16_010945] [protein=RNA polymerase sigma factor] [protein_id=UEN98940.1] [location=2293769..2294287]	DNA-directed RNA polymerase specialized sigma subunit	Sigma-70 region 2 | Sigma-70, region 4	RNA polymerase sigma-70 region 2 | RNA polymerase sigma factor 70, region 4 type 2
	2238	lcl|CP080624.1_cds_UEN98941.1_2146 [locus_tag=A9R16_010950] [protein=hypothetical protein] [protein_id=UEN98941.1] [location=2294312..2294701]	hypothetical protein HY02_015	#N/A	#N/A
	2239	lcl|CP080624.1_cds_UEN98942.1_2147 [locus_tag=A9R16_010955] [protein=glyoxalase/bleomycin resistance/dioxygenase family protein] [protein_id=UEN98942.1] [location=complement(2295271..2295645)]	hypothetical protein BRUCELETHAL_22	#N/A	#N/A
	2240	lcl|CP080624.1_cds_UEN98943.1_2148 [locus_tag=A9R16_010960] [protein=TonB-dependent receptor] [protein_id=UEN98943.1] [location=complement(2296080..2297156)]	hypothetical protein	TonB dependent receptor	TonB-dependent receptor-like, beta-barrel
	2241	lcl|CP080624.1_cds_UEN98944.1_2149 [locus_tag=A9R16_010965] [protein=TonB-dependent receptor plug domain-containing protein] [protein_id=UEN98944.1] [location=complement(2297238..2298458)]	hypothetical protein pPM01_006	TonB-dependent Receptor Plug Domain	TonB-dependent receptor, plug domain
	2242	lcl|CP080624.1_cds_UEN98946.1_2151 [locus_tag=A9R16_010975] [protein=hypothetical protein] [protein_id=UEN98946.1] [location=complement(2299520..2299735)]	hypothetical protein Marshall_81	#N/A	#N/A
	2243	lcl|CP080624.1_cds_UEO01383.1_2152 [locus_tag=A9R16_010980] [protein=IS3 family transposase] [protein_id=UEO01383.1] [location=complement(2299794..2300687)]	ISEhe3 orfB	HTH-like domain | Integrase core domain	HTH-like domain | Integrase, catalytic core
Candidate_58	2279	lcl|CP080624.1_cds_UEN98978.1_2185 [gene=gloA] [locus_tag=A9R16_011145] [protein=lactoylglutathione lyase] [protein_id=UEN98978.1] [location=2337884..2338282]	hypothetical protein P10VF_210	Glyoxalase/Bleomycin resistance protein/Dioxygenase superfamily	Glyoxalase/fosfomycin resistance/dioxygenase domain
	2280	lcl|CP080624.1_cds_UEN98979.1_2186 [locus_tag=A9R16_011150] [protein=glutathione peroxidase] [protein_id=UEN98979.1] [location=2338279..2338788]	#N/A	Glutathione peroxidase	Glutathione peroxidase
	2281	lcl|CP080624.1_cds_UEN98980.1_2187 [locus_tag=A9R16_011155] [protein=alkene reductase] [protein_id=UEN98980.1] [location=complement(2338834..2339997)]	tape measure domain protein	NADH:flavin oxidoreductase / NADH oxidase family	NADH:flavin oxidoreductase/NADH oxidase, N-terminal
	2282	lcl|CP080624.1_cds_UEN98981.1_2188 [locus_tag=A9R16_011160] [protein=cytosine permease] [protein_id=UEN98981.1] [location=2340418..2341716]	tape measure protein	Permease for cytosine/purines, uracil, thiamine, allantoin	Purine-cytosine permease
	2283	/	10 gene product	#N/A	#N/A
	2284	lcl|CP080624.1_cds_UEN98982.1_2189 [locus_tag=A9R16_011165] [protein=hypothetical protein] [protein_id=UEN98982.1] [location=complement(2342563..2342775)]	hypothetical protein VvAW1_00007c	#N/A	#N/A
	2285	/	bacteriophage tail length determination protein	#N/A	#N/A
	2286	lcl|CP080624.1_cds_UEN98983.1_2190 [locus_tag=A9R16_011170] [protein=EAL domain-containing protein] [protein_id=UEN98983.1] [location=2343467..2345266]	diguanylate cyclase	GAF domain | Diguanylate cyclase, GGDEF domain | EAL domain	GAF domain | GGDEF domain | EAL domain
	2287	lcl|CP080624.1_cds_UEN98984.1_2191 [locus_tag=A9R16_011175] [protein=transposase] [protein_id=UEN98984.1] [location=complement(2345354..2346433)]	transposase	Probable transposase | Putative transposase DNA-binding domain	Probable transposase, IS891/IS1136/IS1341 | Transposase IS605, OrfB, C-terminal
	2288	lcl|CP080624.1_cds_UEN98986.1_2193 [gene=tnpA] [locus_tag=A9R16_011185] [protein=IS200/IS605 family transposase] [protein_id=UEN98986.1] [location=2346617..2347033]	transposase	Transposase IS200 like	Transposase IS200-like
	2289	lcl|CP080624.1_cds_UEN98987.1_2194 [locus_tag=A9R16_011190] [protein=hypothetical protein] [protein_id=UEN98987.1] [location=2347238..2347900]	hypothetical protein Mx8p59	#N/A	#N/A
	2290	lcl|CP080624.1_cds_UEN98988.1_2195 [locus_tag=A9R16_011195] [protein=SPFH/Band 7/PHB domain protein] [protein_id=UEN98988.1] [location=2347921..2348865]	hypothetical protein GAP31_159	SPFH domain / Band 7 family | C-terminal region of band_7	Band 7 domain | Band 7, C-terminal extension
	2291	lcl|CP080624.1_cds_UEN98989.1_2196 [gene=lgt] [locus_tag=A9R16_011200] [protein=prolipoprotein diacylglyceryl transferase] [protein_id=UEN98989.1] [location=2349106..2349918]	HNH endonuclease	Prolipoprotein diacylglyceryl transferase	Phosphatidylglycerol--prolipoprotein diacylglyceryl transferase Lgt
	2292	lcl|CP080624.1_cds_UEN98990.1_2197 [locus_tag=A9R16_011205] [protein=hypothetical protein] [protein_id=UEN98990.1] [location=2349915..2350376]	gp70	#N/A	#N/A
	2293	lcl|CP080624.1_cds_UEN98991.1_2198 [locus_tag=A9R16_011210] [protein=PBP1A family penicillin-binding protein] [protein_id=UEN98991.1] [location=2350668..2353091]	hypothetical protein SEA_YVONNETASTIC_152	#N/A	#N/A
	2294	lcl|CP080624.1_cds_UEN98991.1_2198 [locus_tag=A9R16_011210] [protein=PBP1A family penicillin-binding protein] [protein_id=UEN98991.1] [location=2350668..2353091]	peptidoglycan-binding protein	Penicillin-binding protein OB-like domain | Penicillin binding protein transpeptidase domain	Penicillin-binding protein, OB-like domain | Penicillin-binding protein, transpeptidase
	2295	lcl|CP080624.1_cds_UEN98992.1_2199 [locus_tag=A9R16_011215] [protein=ADP-ribosylglycohydrolase family protein] [protein_id=UEN98992.1] [location=complement(2353125..2354450)]	putative ADP-ribosylation/crystallin J1	ADP-ribosylglycohydrolase	ADP-ribosylation/Crystallin J1
	2296	lcl|CP080624.1_cds_UEN98993.1_2200 [locus_tag=A9R16_011220] [protein=hypothetical protein] [protein_id=UEN98993.1] [location=complement(2354551..2354904)]	terminase	#N/A	#N/A
	2297	lcl|CP080624.1_cds_UEN98994.1_2201 [locus_tag=A9R16_011225] [protein=AAA family ATPase] [protein_id=UEN98994.1] [location=complement(2355091..2357205)]	AAA family ATPase	ATPase family associated with various cellular activities (AAA) | ATPase family associated with various cellular activities (AAA)	ATPase, AAA-type, core | ATPase, AAA-type, core
	2298	/	putative virion structural protein	#N/A	#N/A
	2299	lcl|CP080624.1_cds_UEN98995.1_2203 [locus_tag=A9R16_011235] [protein=hypothetical protein] [protein_id=UEN98995.1] [location=2359447..2359797]	hypothetical protein Lu11_0200	#N/A	#N/A
	2300	lcl|CP080624.1_cds_UEN98996.1_2204 [locus_tag=A9R16_011240] [protein=virulence RhuM family protein] [protein_id=UEN98996.1] [location=complement(2359801..2360322)]	DNA ligase	Virulence protein RhuM family	Virulence protein RhuM-like
	2301	lcl|CP080624.1_cds_UEN98997.1_2205 [locus_tag=A9R16_011245] [protein=ISL3 family transposase] [protein_id=UEN98997.1] [location=2360617..2361561]	Transposase	Transposase	Transposase IS204/IS1001/IS1096/IS1165, DDE domain
	2302	lcl|CP080624.1_cds_UEN98998.1_2206 [locus_tag=A9R16_011250] [protein=EAL domain-containing protein] [protein_id=UEN98998.1] [location=complement(2361762..2363846)]	diguanylate cyclase	PAS fold | Diguanylate cyclase, GGDEF domain | EAL domain	PAS fold-4 | GGDEF domain | EAL domain
	2303	lcl|CP080624.1_cds_UEN98998.1_2206 [locus_tag=A9R16_011250] [protein=EAL domain-containing protein] [protein_id=UEN98998.1] [location=complement(2361762..2363846)]	putative membrane protein	#N/A	#N/A
	2304	/	hypothetical protein SaPh711_gp124	#N/A	#N/A
	2305	lcl|CP080624.1_cds_UEN98999.1_2208 [locus_tag=A9R16_011260] [protein=IS110 family transposase] [protein_id=UEN98999.1] [location=2365035..2366168]	transposase	Transposase | Transposase IS116/IS110/IS902 family	Transposase, IS111A/IS1328/IS1533, N-terminal | Transposase, IS116/IS110/IS902
	2306	lcl|CP080624.1_cds_UEN99000.1_2209 [locus_tag=A9R16_011265] [protein=hypothetical protein] [protein_id=UEN99000.1] [location=2366125..2366487]	gp6	#N/A	#N/A
	2307	lcl|CP080624.1_cds_UEN99001.1_2210 [locus_tag=A9R16_011275] [protein=transcriptional repressor] [protein_id=UEN99001.1] [location=complement(2366709..2367143)]	#N/A	#N/A	#N/A
	2308	lcl|CP080624.1_cds_UEN99002.1_2211 [gene=thiO] [locus_tag=A9R16_011280] [protein=glycine oxidase ThiO] [protein_id=UEN99002.1] [location=complement(2367148..2368260)]	hypothetical protein SXDG_00194	FAD dependent oxidoreductase	FAD dependent oxidoreductase
	2309	lcl|CP080624.1_cds_UEN99002.1_2211 [gene=thiO] [locus_tag=A9R16_011280] [protein=glycine oxidase ThiO] [protein_id=UEN99002.1] [location=complement(2367148..2368260)]	#N/A	#N/A	#N/A
	2310	lcl|CP080624.1_cds_UEN99003.1_2212 [gene=ispH] [locus_tag=A9R16_011285] [protein=4-hydroxy-3-methylbut-2-enyl diphosphate reductase] [protein_id=UEN99003.1] [location=complement(2368342..2369286)]	glycosyltransferase family 1	LytB protein	4-hydroxy-3-methylbut-2-enyl diphosphate reductase
	2311	lcl|CP080624.1_cds_UEN99004.1_2213 [locus_tag=A9R16_011290] [protein=FKBP-type peptidyl-prolyl cis-trans isomerase] [protein_id=UEN99004.1] [location=complement(2369304..2369741)]	hypothetical protein	FKBP-type peptidyl-prolyl cis-trans isomerase	FKBP-type peptidyl-prolyl cis-trans isomerase domain
	2312	lcl|CP080624.1_cds_UEN99005.1_2214 [gene=lspA] [locus_tag=A9R16_011295] [protein=signal peptidase II] [protein_id=UEN99005.1] [location=complement(2369749..2370228)]	putative tail spike protein	Signal peptidase (SPase) II	Peptidase A8, signal peptidase II
Candidate_59	2335	lcl|CP080624.1_cds_UEN99028.1_2238 [locus_tag=A9R16_011420] [protein=NAD(P)/FAD-dependent oxidoreductase] [protein_id=UEN99028.1] [location=2398315..2399967]	hypothetical protein gp20	Flavin containing amine oxidoreductase	Amine oxidase
	2336	lcl|CP080624.1_cds_UEN99029.1_2239 [locus_tag=A9R16_011425] [protein=sulfite exporter TauE/SafE family protein] [protein_id=UEN99029.1] [location=complement(2400023..2400814)]	#N/A	Sulfite exporter TauE/SafE	Transmembrane protein TauE-like
	2337	lcl|CP080624.1_cds_UEN99030.1_2240 [locus_tag=A9R16_011430] [protein=acetamidase/formamidase family protein] [protein_id=UEN99030.1] [location=complement(2401440..2402405)]	hypothetical protein DIGNKC_258	Acetamidase/Formamidase family | Acetamidase/Formamidase family	Acetamidase/Formamidase | Acetamidase/Formamidase
	2338	lcl|CP080624.1_cds_UEN99031.1_2241 [locus_tag=A9R16_011435] [protein=RidA family protein] [protein_id=UEN99031.1] [location=complement(2402522..2402920)]	T4-like baseplate hub and tail lysozyme	Endoribonuclease L-PSP	YjgF/YER057c/UK114 family
	2339	lcl|CP080624.1_cds_UEN99032.1_2242 [locus_tag=A9R16_011440] [protein=ABC transporter permease subunit] [protein_id=UEN99032.1] [location=complement(2403011..2404585)]	unnamed protein product	Binding-protein-dependent transport system inner membrane component | ABC transporter	ABC transporter type 1, transmembrane domain MetI-like | ABC transporter-like
	2340	lcl|CP080624.1_cds_UEN99033.1_2243 [locus_tag=A9R16_011445] [protein=ABC transporter substrate-binding protein] [protein_id=UEN99033.1] [location=complement(2404606..2405460)]	prohead assembly (scaffolding) protein	Bacterial extracellular solute-binding proteins, family 3	Solute-binding protein family 3/N-terminal domain of MltF
	2341	lcl|CP080624.1_cds_UEN99034.1_2244 [locus_tag=A9R16_011450] [protein=hypothetical protein] [protein_id=UEN99034.1] [location=complement(2405486..2406895)]	tape measure protein	#N/A	#N/A
	2342	lcl|CP080624.1_cds_UEN99034.1_2244 [locus_tag=A9R16_011450] [protein=hypothetical protein] [protein_id=UEN99034.1] [location=complement(2405486..2406895)]	unnamed protein product	#N/A	#N/A
	2343	/	PHb	#N/A	#N/A
	2344	/	long tail fiber distal subunit	#N/A	#N/A
	2345	lcl|CP080624.1_cds_UEN99035.1_2245 [locus_tag=A9R16_011455] [protein=Lrp/AsnC family transcriptional regulator] [protein_id=UEN99035.1] [location=2409301..2409747]	DNA polymerase	#N/A	#N/A
	2346	lcl|CP080624.1_cds_UEN99036.1_2246 [locus_tag=A9R16_011460] [protein=hypothetical protein] [protein_id=UEN99036.1] [location=complement(2410478..2411686)]	Hep_Hag family structural protein	Head domain of trimeric autotransporter adhesin | Head domain of trimeric autotransporter adhesin | Coiled stalk of trimeric autotransporter adhesin	Head domain of trimeric autotransporter adhesin | Head domain of trimeric autotransporter adhesin | Coiled stalk of trimeric autotransporter adhesin
	2347	lcl|CP080624.1_cds_UEN99036.1_2246 [locus_tag=A9R16_011460] [protein=hypothetical protein] [protein_id=UEN99036.1] [location=complement(2410478..2411686)]	tail fiber protein	#N/A	#N/A
	2348	lcl|CP080624.1_cds_UEN99037.1_2247 [locus_tag=A9R16_011465] [protein=IS3 family transposase] [exception=ribosomal slippage] [protein_id=UEN99037.1] [location=join(2411740..2412001,2412001..2412866)]	transposase	Transposase	Transposase IS3/IS911family
	2349	lcl|CP080624.1_cds_UEN99037.1_2247 [locus_tag=A9R16_011465] [protein=IS3 family transposase] [exception=ribosomal slippage] [protein_id=UEN99037.1] [location=join(2411740..2412001,2412001..2412866)]	transposase	HTH-like domain | Integrase core domain	HTH-like domain | Integrase, catalytic core
	2350	lcl|CP080624.1_cds_UEN99038.1_2248 [locus_tag=A9R16_011470] [protein=hypothetical protein] [protein_id=UEN99038.1] [location=complement(2412888..2413403)]	tail fiber protein	Head domain of trimeric autotransporter adhesin | Head domain of trimeric autotransporter adhesin	Head domain of trimeric autotransporter adhesin | Head domain of trimeric autotransporter adhesin
	2351	lcl|CP080624.1_cds_UEN99039.1_2249 [locus_tag=A9R16_011475] [protein=type II secretion system protein N] [protein_id=UEN99039.1] [location=complement(2414477..2415223)]	hypothetical protein	Type II secretion system (T2SS), protein N	Type II secretion system protein GspN
	2352	lcl|CP080624.1_cds_UEN99040.1_2250 [locus_tag=A9R16_011480] [protein=type II secretion system protein M] [protein_id=UEN99040.1] [location=complement(2415223..2415723)]	putative helicase	Type II secretion system (T2SS), protein M	Type II secretion system protein GspM
	2353	lcl|CP080624.1_cds_UEN99041.1_2251 [locus_tag=A9R16_011485] [protein=hypothetical protein] [protein_id=UEN99041.1] [location=complement(2415720..2417042)]	hypothetical protein	Type II secretion system (T2SS), protein L | GspL periplasmic domain	GspL, cytoplasmic actin-ATPase-like domain | GspL periplasmic domain
	2354	lcl|CP080624.1_cds_UEN99042.1_2252 [gene=gspK] [locus_tag=A9R16_011490] [protein=type II secretion system minor pseudopilin GspK] [protein_id=UEN99042.1] [location=complement(2417006..2417941)]	antirepressor	Type II secretion system (T2SS), protein K	General secretion pathway protein K
	2355	lcl|CP080624.1_cds_UEN99043.1_2253 [gene=gspJ] [locus_tag=A9R16_011495] [protein=type II secretion system minor pseudopilin GspJ] [protein_id=UEN99043.1] [location=complement(2417938..2418531)]	type IV pilus assembly protein	Prokaryotic N-terminal methylation motif | Type II secretion system (T2SS), protein J	Prokaryotic N-terminal methylation site | Type II secretion system protein GspJ
	2356	lcl|CP080624.1_cds_UEN99044.1_2254 [gene=gspI] [locus_tag=A9R16_011500] [protein=type II secretion system minor pseudopilin GspI] [protein_id=UEN99044.1] [location=complement(2418528..2418908)]	tail tube A	Prokaryotic N-terminal methylation motif | Type II secretion system (T2SS), protein I	Prokaryotic N-terminal methylation site | Type II secretion system protein GspI, C-terminal
	2357	lcl|CP080624.1_cds_UEO01387.1_2255 [locus_tag=A9R16_011505] [protein=GspH/FimT family pseudopilin] [protein_id=UEO01387.1] [location=complement(2418883..2419341)]	type IV pilus assembly protein	Prokaryotic N-terminal methylation motif | Type II transport protein GspH	Prokaryotic N-terminal methylation site | General secretion pathway, GspH
	2358	lcl|CP080624.1_cds_UEN99045.1_2256 [gene=gspG] [locus_tag=A9R16_011510] [protein=type II secretion system major pseudopilin GspG] [protein_id=UEN99045.1] [location=complement(2419329..2419754)]	pilin	Prokaryotic N-terminal methylation motif | Type II secretion system (T2SS), protein G	Prokaryotic N-terminal methylation site | Type II secretion system protein GspG, C-terminal
	2359	lcl|CP080624.1_cds_UEN99046.1_2257 [gene=gspF] [locus_tag=A9R16_011515] [protein=type II secretion system inner membrane protein GspF] [protein_id=UEN99046.1] [location=complement(2419760..2420971)]	hypothetical protein SEA_CAROLANN_44	Type II secretion system (T2SS), protein F | Type II secretion system (T2SS), protein F	Type II secretion system protein GspF domain | Type II secretion system protein GspF domain
	2360	lcl|CP080624.1_cds_UEN99047.1_2258 [gene=gspE] [locus_tag=A9R16_011520] [protein=type II secretion system ATPase GspE] [protein_id=UEN99047.1] [location=complement(2420974..2422422)]	helicase	Type II/IV secretion system protein	Type II/IV secretion system protein
Candidate_60	2335	lcl|CP080624.1_cds_UEN99028.1_2238 [locus_tag=A9R16_011420] [protein=NAD(P)/FAD-dependent oxidoreductase] [protein_id=UEN99028.1] [location=2398315..2399967]	hypothetical protein gp20	Flavin containing amine oxidoreductase	Amine oxidase
	2336	lcl|CP080624.1_cds_UEN99029.1_2239 [locus_tag=A9R16_011425] [protein=sulfite exporter TauE/SafE family protein] [protein_id=UEN99029.1] [location=complement(2400023..2400814)]	#N/A	Sulfite exporter TauE/SafE	Transmembrane protein TauE-like
	2337	lcl|CP080624.1_cds_UEN99030.1_2240 [locus_tag=A9R16_011430] [protein=acetamidase/formamidase family protein] [protein_id=UEN99030.1] [location=complement(2401440..2402405)]	hypothetical protein DIGNKC_258	Acetamidase/Formamidase family | Acetamidase/Formamidase family	Acetamidase/Formamidase | Acetamidase/Formamidase
	2338	lcl|CP080624.1_cds_UEN99031.1_2241 [locus_tag=A9R16_011435] [protein=RidA family protein] [protein_id=UEN99031.1] [location=complement(2402522..2402920)]	T4-like baseplate hub and tail lysozyme	Endoribonuclease L-PSP	YjgF/YER057c/UK114 family
	2339	lcl|CP080624.1_cds_UEN99032.1_2242 [locus_tag=A9R16_011440] [protein=ABC transporter permease subunit] [protein_id=UEN99032.1] [location=complement(2403011..2404585)]	unnamed protein product	Binding-protein-dependent transport system inner membrane component | ABC transporter	ABC transporter type 1, transmembrane domain MetI-like | ABC transporter-like
	2340	lcl|CP080624.1_cds_UEN99033.1_2243 [locus_tag=A9R16_011445] [protein=ABC transporter substrate-binding protein] [protein_id=UEN99033.1] [location=complement(2404606..2405460)]	prohead assembly (scaffolding) protein	Bacterial extracellular solute-binding proteins, family 3	Solute-binding protein family 3/N-terminal domain of MltF
	2341	lcl|CP080624.1_cds_UEN99034.1_2244 [locus_tag=A9R16_011450] [protein=hypothetical protein] [protein_id=UEN99034.1] [location=complement(2405486..2406895)]	tape measure protein	#N/A	#N/A
	2342	lcl|CP080624.1_cds_UEN99034.1_2244 [locus_tag=A9R16_011450] [protein=hypothetical protein] [protein_id=UEN99034.1] [location=complement(2405486..2406895)]	unnamed protein product	#N/A	#N/A
	2343	/	PHb	#N/A	#N/A
	2344	/	long tail fiber distal subunit	#N/A	#N/A
	2345	lcl|CP080624.1_cds_UEN99035.1_2245 [locus_tag=A9R16_011455] [protein=Lrp/AsnC family transcriptional regulator] [protein_id=UEN99035.1] [location=2409301..2409747]	DNA polymerase	#N/A	#N/A
	2346	lcl|CP080624.1_cds_UEN99036.1_2246 [locus_tag=A9R16_011460] [protein=hypothetical protein] [protein_id=UEN99036.1] [location=complement(2410478..2411686)]	Hep_Hag family structural protein	Head domain of trimeric autotransporter adhesin | Head domain of trimeric autotransporter adhesin | Coiled stalk of trimeric autotransporter adhesin	Head domain of trimeric autotransporter adhesin | Head domain of trimeric autotransporter adhesin | Coiled stalk of trimeric autotransporter adhesin
	2347	lcl|CP080624.1_cds_UEN99036.1_2246 [locus_tag=A9R16_011460] [protein=hypothetical protein] [protein_id=UEN99036.1] [location=complement(2410478..2411686)]	tail fiber protein	#N/A	#N/A
	2348	lcl|CP080624.1_cds_UEN99037.1_2247 [locus_tag=A9R16_011465] [protein=IS3 family transposase] [exception=ribosomal slippage] [protein_id=UEN99037.1] [location=join(2411740..2412001,2412001..2412866)]	transposase	Transposase	Transposase IS3/IS911family
	2349	lcl|CP080624.1_cds_UEN99037.1_2247 [locus_tag=A9R16_011465] [protein=IS3 family transposase] [exception=ribosomal slippage] [protein_id=UEN99037.1] [location=join(2411740..2412001,2412001..2412866)]	transposase	HTH-like domain | Integrase core domain	HTH-like domain | Integrase, catalytic core
Candidate_61	2347	lcl|CP080624.1_cds_UEN99036.1_2246 [locus_tag=A9R16_011460] [protein=hypothetical protein] [protein_id=UEN99036.1] [location=complement(2410478..2411686)]	tail fiber protein	#N/A	#N/A
	2348	lcl|CP080624.1_cds_UEN99037.1_2247 [locus_tag=A9R16_011465] [protein=IS3 family transposase] [exception=ribosomal slippage] [protein_id=UEN99037.1] [location=join(2411740..2412001,2412001..2412866)]	transposase	Transposase	Transposase IS3/IS911family
	2349	lcl|CP080624.1_cds_UEN99037.1_2247 [locus_tag=A9R16_011465] [protein=IS3 family transposase] [exception=ribosomal slippage] [protein_id=UEN99037.1] [location=join(2411740..2412001,2412001..2412866)]	transposase	HTH-like domain | Integrase core domain	HTH-like domain | Integrase, catalytic core
	2350	lcl|CP080624.1_cds_UEN99038.1_2248 [locus_tag=A9R16_011470] [protein=hypothetical protein] [protein_id=UEN99038.1] [location=complement(2412888..2413403)]	tail fiber protein	Head domain of trimeric autotransporter adhesin | Head domain of trimeric autotransporter adhesin	Head domain of trimeric autotransporter adhesin | Head domain of trimeric autotransporter adhesin
	2351	lcl|CP080624.1_cds_UEN99039.1_2249 [locus_tag=A9R16_011475] [protein=type II secretion system protein N] [protein_id=UEN99039.1] [location=complement(2414477..2415223)]	hypothetical protein	Type II secretion system (T2SS), protein N	Type II secretion system protein GspN
	2352	lcl|CP080624.1_cds_UEN99040.1_2250 [locus_tag=A9R16_011480] [protein=type II secretion system protein M] [protein_id=UEN99040.1] [location=complement(2415223..2415723)]	putative helicase	Type II secretion system (T2SS), protein M	Type II secretion system protein GspM
	2353	lcl|CP080624.1_cds_UEN99041.1_2251 [locus_tag=A9R16_011485] [protein=hypothetical protein] [protein_id=UEN99041.1] [location=complement(2415720..2417042)]	hypothetical protein	Type II secretion system (T2SS), protein L | GspL periplasmic domain	GspL, cytoplasmic actin-ATPase-like domain | GspL periplasmic domain
	2354	lcl|CP080624.1_cds_UEN99042.1_2252 [gene=gspK] [locus_tag=A9R16_011490] [protein=type II secretion system minor pseudopilin GspK] [protein_id=UEN99042.1] [location=complement(2417006..2417941)]	antirepressor	Type II secretion system (T2SS), protein K	General secretion pathway protein K
	2355	lcl|CP080624.1_cds_UEN99043.1_2253 [gene=gspJ] [locus_tag=A9R16_011495] [protein=type II secretion system minor pseudopilin GspJ] [protein_id=UEN99043.1] [location=complement(2417938..2418531)]	type IV pilus assembly protein	Prokaryotic N-terminal methylation motif | Type II secretion system (T2SS), protein J	Prokaryotic N-terminal methylation site | Type II secretion system protein GspJ
	2356	lcl|CP080624.1_cds_UEN99044.1_2254 [gene=gspI] [locus_tag=A9R16_011500] [protein=type II secretion system minor pseudopilin GspI] [protein_id=UEN99044.1] [location=complement(2418528..2418908)]	tail tube A	Prokaryotic N-terminal methylation motif | Type II secretion system (T2SS), protein I	Prokaryotic N-terminal methylation site | Type II secretion system protein GspI, C-terminal
	2357	lcl|CP080624.1_cds_UEO01387.1_2255 [locus_tag=A9R16_011505] [protein=GspH/FimT family pseudopilin] [protein_id=UEO01387.1] [location=complement(2418883..2419341)]	type IV pilus assembly protein	Prokaryotic N-terminal methylation motif | Type II transport protein GspH	Prokaryotic N-terminal methylation site | General secretion pathway, GspH
	2358	lcl|CP080624.1_cds_UEN99045.1_2256 [gene=gspG] [locus_tag=A9R16_011510] [protein=type II secretion system major pseudopilin GspG] [protein_id=UEN99045.1] [location=complement(2419329..2419754)]	pilin	Prokaryotic N-terminal methylation motif | Type II secretion system (T2SS), protein G	Prokaryotic N-terminal methylation site | Type II secretion system protein GspG, C-terminal
	2359	lcl|CP080624.1_cds_UEN99046.1_2257 [gene=gspF] [locus_tag=A9R16_011515] [protein=type II secretion system inner membrane protein GspF] [protein_id=UEN99046.1] [location=complement(2419760..2420971)]	hypothetical protein SEA_CAROLANN_44	Type II secretion system (T2SS), protein F | Type II secretion system (T2SS), protein F	Type II secretion system protein GspF domain | Type II secretion system protein GspF domain
	2360	lcl|CP080624.1_cds_UEN99047.1_2258 [gene=gspE] [locus_tag=A9R16_011520] [protein=type II secretion system ATPase GspE] [protein_id=UEN99047.1] [location=complement(2420974..2422422)]	helicase	Type II/IV secretion system protein	Type II/IV secretion system protein
Candidate_62	2356	lcl|CP080624.1_cds_UEN99044.1_2254 [gene=gspI] [locus_tag=A9R16_011500] [protein=type II secretion system minor pseudopilin GspI] [protein_id=UEN99044.1] [location=complement(2418528..2418908)]	tail tube A	Prokaryotic N-terminal methylation motif | Type II secretion system (T2SS), protein I	Prokaryotic N-terminal methylation site | Type II secretion system protein GspI, C-terminal
	2357	lcl|CP080624.1_cds_UEO01387.1_2255 [locus_tag=A9R16_011505] [protein=GspH/FimT family pseudopilin] [protein_id=UEO01387.1] [location=complement(2418883..2419341)]	type IV pilus assembly protein	Prokaryotic N-terminal methylation motif | Type II transport protein GspH	Prokaryotic N-terminal methylation site | General secretion pathway, GspH
	2358	lcl|CP080624.1_cds_UEN99045.1_2256 [gene=gspG] [locus_tag=A9R16_011510] [protein=type II secretion system major pseudopilin GspG] [protein_id=UEN99045.1] [location=complement(2419329..2419754)]	pilin	Prokaryotic N-terminal methylation motif | Type II secretion system (T2SS), protein G	Prokaryotic N-terminal methylation site | Type II secretion system protein GspG, C-terminal
	2359	lcl|CP080624.1_cds_UEN99046.1_2257 [gene=gspF] [locus_tag=A9R16_011515] [protein=type II secretion system inner membrane protein GspF] [protein_id=UEN99046.1] [location=complement(2419760..2420971)]	hypothetical protein SEA_CAROLANN_44	Type II secretion system (T2SS), protein F | Type II secretion system (T2SS), protein F	Type II secretion system protein GspF domain | Type II secretion system protein GspF domain
	2360	lcl|CP080624.1_cds_UEN99047.1_2258 [gene=gspE] [locus_tag=A9R16_011520] [protein=type II secretion system ATPase GspE] [protein_id=UEN99047.1] [location=complement(2420974..2422422)]	helicase	Type II/IV secretion system protein	Type II/IV secretion system protein
	2361	lcl|CP080624.1_cds_UEN99048.1_2259 [gene=gspD] [locus_tag=A9R16_011525] [protein=type II secretion system secretin GspD] [protein_id=UEN99048.1] [location=complement(2422415..2424670)]	IV	Bacterial type II/III secretion system short domain | Bacterial type II/III secretion system short domain | Bacterial type II and III secretion system protein	NolW-like | NolW-like | Type II/III secretion system
	2362	lcl|CP080624.1_cds_UEN99049.1_2260 [locus_tag=A9R16_011530] [protein=PDZ domain-containing protein] [protein_id=UEN99049.1] [location=complement(2424714..2425571)]	tail tape measure protein	Type II secretion system protein C | PDZ domain	Type II secretion system protein GspC, N-terminal | PDZ domain 6
	2363	lcl|CP080624.1_cds_UEN99050.1_2261 [locus_tag=A9R16_011535] [protein=hypothetical protein] [protein_id=UEN99050.1] [location=complement(2425771..2426226)]	head-to-tail connector	#N/A	#N/A
	2364	lcl|CP080624.1_cds_UEN99051.1_2262 [locus_tag=A9R16_011540] [protein=NAD(P)-dependent alcohol dehydrogenase] [protein_id=UEN99051.1] [location=2427107..2428168]	zinc-containing alcohol dehydrogenase superfamily protein	Alcohol dehydrogenase GroES-like domain | Zinc-binding dehydrogenase	Alcohol dehydrogenase, N-terminal | Alcohol dehydrogenase, C-terminal
	2365	lcl|CP080624.1_cds_UEN99052.1_2263 [gene=ggpS] [locus_tag=A9R16_011545] [protein=glucosylglycerol-phosphate synthase] [protein_id=UEN99052.1] [location=complement(2428830..2430365)]	hypothetical protein CPT_Seurat54	Glycosyltransferase family 20	Glycosyl transferase, family 20
	2366	lcl|CP080624.1_cds_UEN99053.1_2264 [locus_tag=A9R16_011550] [protein=HAD family hydrolase] [protein_id=UEN99053.1] [location=complement(2430344..2431108)]	hypothetical protein Aes508_035	Sucrose-6F-phosphate phosphohydrolase	Sucrose-phosphatase-like, N-terminal
	2367	lcl|CP080624.1_cds_UEN99054.1_2265 [locus_tag=A9R16_011555] [protein=NAD(P)-dependent glycerol-3-phosphate dehydrogenase] [protein_id=UEN99054.1] [location=complement(2431111..2432097)]	hypothetical protein MAM_150	NAD-dependent glycerol-3-phosphate dehydrogenase N-terminus | NAD-dependent glycerol-3-phosphate dehydrogenase C-terminus	Glycerol-3-phosphate dehydrogenase, NAD-dependent, N-terminal | Glycerol-3-phosphate dehydrogenase, NAD-dependent, C-terminal
	2368	/	hypothetical protein JJJB_0086	#N/A	#N/A
	2369	lcl|CP080624.1_cds_UEN99055.1_2266 [gene=ftsH] [locus_tag=A9R16_011560] [protein=ATP-dependent zinc metalloprotease FtsH] [protein_id=UEN99055.1] [location=complement(2433062..2434309)]	AAA+ family ATPase	ATPase family associated with various cellular activities (AAA) | AAA+ lid domain | Peptidase family M41	ATPase, AAA-type, core | AAA ATPase, AAA+ lid domain | Peptidase M41
	2370	/	hypothetical protein TIN3_71	#N/A	#N/A
	2371	lcl|CP080624.1_cds_UEN99056.1_2267 [locus_tag=A9R16_011565] [protein=hypothetical protein] [protein_id=UEN99056.1] [location=2434997..2435926]	baseplate wedge initiator	#N/A	#N/A
	2372	lcl|CP080624.1_cds_UEN99057.1_2268 [locus_tag=A9R16_011570] [protein=alkaline phosphatase family protein] [protein_id=UEN99057.1]	hypothetical protein SEA_TONENILI_120	BPG-independent PGAM N-terminus (iPGM_N) | Metalloenzyme superfamily	BPG-independent PGAM, N-terminal | Metalloenzyme
	2373	lcl|CP080624.1_cds_UEN99058.1_2269 [locus_tag=A9R16_011575] [protein=hypothetical protein] [protein_id=UEN99058.1] [location=2436668..2436820]	hypothetical protein PSSM2_062	#N/A	#N/A
	2374	lcl|CP080624.1_cds_UEN99059.1_2270 [locus_tag=A9R16_011580] [protein=hypothetical protein] [protein_id=UEN99059.1] [location=complement(2436984..2437349)]	deoxyuridine 5'-triphosphate nucleotidohydrolase	#N/A	#N/A
	2375	lcl|CP080624.1_cds_UEN99060.1_2271 [locus_tag=A9R16_011585] [protein=TolC family outer membrane protein] [protein_id=UEN99060.1] [location=2437638..2438999]	ssDNA binding protein	Outer membrane efflux protein | Outer membrane efflux protein	Outer membrane efflux protein | Outer membrane efflux protein
	2376	lcl|CP080624.1_cds_UEN99061.1_2272 [locus_tag=A9R16_011590] [protein=efflux RND transporter periplasmic adaptor subunit] [protein_id=UEN99061.1] [location=2439352..2440380]	phi PVL ORF 20 and 21 homologue	Barrel-sandwich domain of CusB or HlyD membrane-fusion	RND efflux pump, membrane fusion protein, barrel-sandwich domain
Candidate_63	2446	lcl|CP080624.1_cds_UEN99128.1_2342 [gene=nuoF] [locus_tag=A9R16_011950] [protein=NADH-quinone oxidoreductase subunit NuoF] [protein_id=UEN99128.1] [location=complement(2516274..2517551)]	hypothetical protein AD45P1_00035	Respiratory-chain NADH dehydrogenase 51 Kd subunit | SLBB domain | NADH-ubiquinone oxidoreductase-F iron-sulfur binding region	NADH-ubiquinone oxidoreductase 51kDa subunit, FMN-binding domain | Soluble ligand binding domain | NADH-ubiquinone oxidoreductase 51kDa subunit, iron-sulphur binding domain
	2447	lcl|CP080624.1_cds_UEN99129.1_2343 [gene=nuoE] [locus_tag=A9R16_011955] [protein=NADH-quinone oxidoreductase subunit NuoE] [protein_id=UEN99129.1] [location=complement(2517554..2518024)]	hypothetical protein	Thioredoxin-like [2Fe-2S] ferredoxin	#N/A
	2448	lcl|CP080624.1_cds_UEN99130.1_2344 [locus_tag=A9R16_011960] [protein=NADH-quinone oxidoreductase subunit D] [protein_id=UEN99130.1] [location=complement(2518027..2519280)]	minor structural protein	Respiratory-chain NADH dehydrogenase, 49 Kd subunit	NADH-quinone oxidoreductase, subunit D
	2449	lcl|CP080624.1_cds_UEN99131.1_2345 [locus_tag=A9R16_011965] [protein=NADH-quinone oxidoreductase subunit C] [protein_id=UEN99131.1] [location=complement(2519264..2519866)]	tapemeasure protein	Respiratory-chain NADH dehydrogenase, 30 Kd subunit	NADH:ubiquinone oxidoreductase, 30kDa subunit
	2450	lcl|CP080624.1_cds_UEN99132.1_2346 [locus_tag=A9R16_011970] [protein=NADH-quinone oxidoreductase subunit B] [protein_id=UEN99132.1] [location=complement(2519889..2520365)]	hypothetical phage protein	NADH ubiquinone oxidoreductase, 20 Kd subunit	NADH:ubiquinone oxidoreductase-like, 20kDa subunit
	2451	lcl|CP080624.1_cds_UEN99133.1_2347 [locus_tag=A9R16_011975] [protein=NADH-quinone oxidoreductase subunit A] [protein_id=UEN99133.1] [location=complement(2520356..2520712)]	hypothetical protein tf_32	NADH-ubiquinone/plastoquinone oxidoreductase, chain 3	NADH:ubiquinone/plastoquinone oxidoreductase, chain 3
	2452	lcl|CP080624.1_cds_UEN99134.1_2348 [gene=secG] [locus_tag=A9R16_011985] [protein=preprotein translocase subunit SecG] [protein_id=UEN99134.1] [location=complement(2520993..2521337)]	hypothetical protein FV3_00066	Preprotein translocase SecG subunit	Preprotein translocase SecG subunit
	2453	lcl|CP080624.1_cds_UEN99135.1_2349 [gene=tpiA] [locus_tag=A9R16_011990] [protein=triose-phosphate isomerase] [protein_id=UEN99135.1] [location=complement(2521353..2522120)]	minor tail protein	Triosephosphate isomerase	Triosephosphate isomerase
	2454	lcl|CP080624.1_cds_UEN99136.1_2350 [gene=glmM] [locus_tag=A9R16_011995] [protein=phosphoglucosamine mutase] [protein_id=UEN99136.1] [location=complement(2522226..2523593)]	phosphomannomutase	Phosphoglucomutase/phosphomannomutase, alpha/beta/alpha domain I | Phosphoglucomutase/phosphomannomutase, alpha/beta/alpha domain II | Phosphoglucomutase/phosphomannomutase, alpha/beta/alpha domain III | Phosphoglucomutase/phosphomannomutase, C-terminal domain	Alpha-D-phosphohexomutase, alpha/beta/alpha domain I | Alpha-D-phosphohexomutase, alpha/beta/alpha domain II | Alpha-D-phosphohexomutase, alpha/beta/alpha domain III | Alpha-D-phosphohexomutase, C-terminal
	2455	lcl|CP080624.1_cds_UEN99137.1_2351 [gene=folP] [locus_tag=A9R16_012000] [protein=dihydropteroate synthase] [protein_id=UEN99137.1] [location=complement(2523590..2524438)]	hypothetical protein CPRG_00068	Pterin binding enzyme	Pterin-binding domain
	2456	lcl|CP080624.1_cds_UEO01391.1_2352 [gene=ftsH] [locus_tag=A9R16_012005] [protein=ATP-dependent zinc metalloprotease FtsH] [protein_id=UEO01391.1] [location=complement(2524447..2526315)]	AAA ATPase	FtsH Extracellular | ATPase family associated with various cellular activities (AAA) | AAA+ lid domain | Peptidase family M41	Peptidase M41, FtsH extracellular | ATPase, AAA-type, core | AAA ATPase, AAA+ lid domain | Peptidase M41
	2457	lcl|CP080624.1_cds_UEN99138.1_2353 [locus_tag=A9R16_012010] [protein=RlmE family RNA methyltransferase] [protein_id=UEN99138.1] [location=complement(2526415..2527041)]	hypothetical protein	FtsJ-like methyltransferase	Ribosomal RNA methyltransferase FtsJ domain
	2458	lcl|CP080624.1_cds_UEN99139.1_2354 [locus_tag=A9R16_012015] [protein=hypothetical protein] [protein_id=UEN99139.1] [location=complement(2527059..2527472)]	hypothetical protein GAP32_415	#N/A	#N/A
	2459	lcl|CP080624.1_cds_UEN99140.1_2355 [gene=greA] [locus_tag=A9R16_012020] [protein=transcription elongation factor GreA] [protein_id=UEN99140.1] [location=complement(2527483..2527959)]	pre-neck appendage protein	Transcription elongation factor, N-terminal | Transcription elongation factor, GreA/GreB, C-term	Transcription elongation factor, GreA/GreB, N-terminal | Transcription elongation factor, GreA/GreB, C-terminal
Candidate_64	2446	lcl|CP080624.1_cds_UEN99128.1_2342 [gene=nuoF] [locus_tag=A9R16_011950] [protein=NADH-quinone oxidoreductase subunit NuoF] [protein_id=UEN99128.1] [location=complement(2516274..2517551)]	hypothetical protein AD45P1_00035	Respiratory-chain NADH dehydrogenase 51 Kd subunit | SLBB domain | NADH-ubiquinone oxidoreductase-F iron-sulfur binding region	NADH-ubiquinone oxidoreductase 51kDa subunit, FMN-binding domain | Soluble ligand binding domain | NADH-ubiquinone oxidoreductase 51kDa subunit, iron-sulphur binding domain
	2447	lcl|CP080624.1_cds_UEN99129.1_2343 [gene=nuoE] [locus_tag=A9R16_011955] [protein=NADH-quinone oxidoreductase subunit NuoE] [protein_id=UEN99129.1] [location=complement(2517554..2518024)]	hypothetical protein	Thioredoxin-like [2Fe-2S] ferredoxin	#N/A
	2448	lcl|CP080624.1_cds_UEN99130.1_2344 [locus_tag=A9R16_011960] [protein=NADH-quinone oxidoreductase subunit D] [protein_id=UEN99130.1] [location=complement(2518027..2519280)]	minor structural protein	Respiratory-chain NADH dehydrogenase, 49 Kd subunit	NADH-quinone oxidoreductase, subunit D
	2449	lcl|CP080624.1_cds_UEN99131.1_2345 [locus_tag=A9R16_011965] [protein=NADH-quinone oxidoreductase subunit C] [protein_id=UEN99131.1] [location=complement(2519264..2519866)]	tapemeasure protein	Respiratory-chain NADH dehydrogenase, 30 Kd subunit	NADH:ubiquinone oxidoreductase, 30kDa subunit
	2450	lcl|CP080624.1_cds_UEN99132.1_2346 [locus_tag=A9R16_011970] [protein=NADH-quinone oxidoreductase subunit B] [protein_id=UEN99132.1] [location=complement(2519889..2520365)]	hypothetical phage protein	NADH ubiquinone oxidoreductase, 20 Kd subunit	NADH:ubiquinone oxidoreductase-like, 20kDa subunit
	2451	lcl|CP080624.1_cds_UEN99133.1_2347 [locus_tag=A9R16_011975] [protein=NADH-quinone oxidoreductase subunit A] [protein_id=UEN99133.1] [location=complement(2520356..2520712)]	hypothetical protein tf_32	NADH-ubiquinone/plastoquinone oxidoreductase, chain 3	NADH:ubiquinone/plastoquinone oxidoreductase, chain 3
	2452	lcl|CP080624.1_cds_UEN99134.1_2348 [gene=secG] [locus_tag=A9R16_011985] [protein=preprotein translocase subunit SecG] [protein_id=UEN99134.1] [location=complement(2520993..2521337)]	hypothetical protein FV3_00066	Preprotein translocase SecG subunit	Preprotein translocase SecG subunit
	2453	lcl|CP080624.1_cds_UEN99135.1_2349 [gene=tpiA] [locus_tag=A9R16_011990] [protein=triose-phosphate isomerase] [protein_id=UEN99135.1] [location=complement(2521353..2522120)]	minor tail protein	Triosephosphate isomerase	Triosephosphate isomerase
	2454	lcl|CP080624.1_cds_UEN99136.1_2350 [gene=glmM] [locus_tag=A9R16_011995] [protein=phosphoglucosamine mutase] [protein_id=UEN99136.1] [location=complement(2522226..2523593)]	phosphomannomutase	Phosphoglucomutase/phosphomannomutase, alpha/beta/alpha domain I | Phosphoglucomutase/phosphomannomutase, alpha/beta/alpha domain II | Phosphoglucomutase/phosphomannomutase, alpha/beta/alpha domain III | Phosphoglucomutase/phosphomannomutase, C-terminal domain	Alpha-D-phosphohexomutase, alpha/beta/alpha domain I | Alpha-D-phosphohexomutase, alpha/beta/alpha domain II | Alpha-D-phosphohexomutase, alpha/beta/alpha domain III | Alpha-D-phosphohexomutase, C-terminal
	2455	lcl|CP080624.1_cds_UEN99137.1_2351 [gene=folP] [locus_tag=A9R16_012000] [protein=dihydropteroate synthase] [protein_id=UEN99137.1] [location=complement(2523590..2524438)]	hypothetical protein CPRG_00068	Pterin binding enzyme	Pterin-binding domain
	2456	lcl|CP080624.1_cds_UEO01391.1_2352 [gene=ftsH] [locus_tag=A9R16_012005] [protein=ATP-dependent zinc metalloprotease FtsH] [protein_id=UEO01391.1] [location=complement(2524447..2526315)]	AAA ATPase	FtsH Extracellular | ATPase family associated with various cellular activities (AAA) | AAA+ lid domain | Peptidase family M41	Peptidase M41, FtsH extracellular | ATPase, AAA-type, core | AAA ATPase, AAA+ lid domain | Peptidase M41
	2457	lcl|CP080624.1_cds_UEN99138.1_2353 [locus_tag=A9R16_012010] [protein=RlmE family RNA methyltransferase] [protein_id=UEN99138.1] [location=complement(2526415..2527041)]	hypothetical protein	FtsJ-like methyltransferase	Ribosomal RNA methyltransferase FtsJ domain
	2458	lcl|CP080624.1_cds_UEN99139.1_2354 [locus_tag=A9R16_012015] [protein=hypothetical protein] [protein_id=UEN99139.1] [location=complement(2527059..2527472)]	hypothetical protein GAP32_415	#N/A	#N/A
	2459	lcl|CP080624.1_cds_UEN99140.1_2355 [gene=greA] [locus_tag=A9R16_012020] [protein=transcription elongation factor GreA] [protein_id=UEN99140.1] [location=complement(2527483..2527959)]	pre-neck appendage protein	Transcription elongation factor, N-terminal | Transcription elongation factor, GreA/GreB, C-term	Transcription elongation factor, GreA/GreB, N-terminal | Transcription elongation factor, GreA/GreB, C-terminal
	2460	lcl|CP080624.1_cds_UEN99141.1_2356 [gene=carB] [locus_tag=A9R16_012025] [protein=carbamoyl-phosphate synthase large subunit] [protein_id=UEN99141.1] [location=complement(2527952..2531194)]	hypothetical protein R1080702_136	Carbamoyl-phosphate synthase L chain, ATP binding domain | Carbamoyl-phosphate synthetase large chain, oligomerisation domain | Carbamoyl-phosphate synthase L chain, ATP binding domain | MGS-like domain	Carbamoyl-phosphate synthetase large subunit-like, ATP-binding domain | Carbamoyl-phosphate synthetase, large subunit oligomerisation domain | Carbamoyl-phosphate synthetase large subunit-like, ATP-binding domain | Methylglyoxal synthase-like domain
	2461	lcl|CP080624.1_cds_UEN99142.1_2357 [gene=carA] [locus_tag=A9R16_012030] [protein=glutamine-hydrolyzing carbamoyl-phosphate synthase small subunit] [protein_id=UEN99142.1] [location=complement(2531194..2532402)]	hypothetical protein ORF001	Carbamoyl-phosphate synthase small chain, CPSase domain | Glutamine amidotransferase class-I	Carbamoyl-phosphate synthase small subunit, N-terminal domain | Glutamine amidotransferase
	2462	lcl|CP080624.1_cds_UEN99143.1_2358 [gene=dapB] [locus_tag=A9R16_012035] [protein=4-hydroxy-tetrahydrodipicolinate reductase] [protein_id=UEN99143.1] [location=complement(2532448..2533245)]	hypothetical protein Stau2_16	Dihydrodipicolinate reductase, N-terminus | Dihydrodipicolinate reductase, C-terminus	Dihydrodipicolinate reductase, N-terminal | Dihydrodipicolinate reductase, C-terminal
	2463	lcl|CP080624.1_cds_UEN99144.1_2359 [locus_tag=A9R16_012040] [protein=DsrE family protein] [protein_id=UEN99144.1] [location=complement(2533315..2533812)]	hypothetical protein DS28201_11	DsrE/DsrF-like family	Sulphur relay, DsrE/F-like protein
	2464	lcl|CP080624.1_cds_UEN99145.1_2360 [gene=dnaJ] [locus_tag=A9R16_012045] [protein=molecular chaperone DnaJ] [protein_id=UEN99145.1] [location=complement(2533861..2535009)]	chaperonin DnaJ	DnaJ domain | DnaJ C terminal domain | DnaJ central domain	DnaJ domain | Chaperone DnaJ, C-terminal | Heat shock protein DnaJ, cysteine-rich domain
Candidate_65	2496	lcl|CP080624.1_cds_UEN99178.1_2393 [locus_tag=A9R16_012215] [protein=universal stress protein] [protein_id=UEN99178.1] [location=2567349..2567807]	clamp loader small subunit	Universal stress protein family	UspA
	2497	lcl|CP080624.1_cds_UEN99179.1_2394 [locus_tag=A9R16_012220] [protein=DHA2 family efflux MFS transporter permease subunit] [protein_id=UEN99179.1] [location=2567804..2569321]	transporter-like protein	Major Facilitator Superfamily	Major facilitator superfamily
	2498	lcl|CP080624.1_cds_UEN99180.1_2395 [locus_tag=A9R16_012225] [protein=type 1 glutamine amidotransferase] [protein_id=UEN99180.1] [location=2569443..2570147]	hypothetical protein JWX_00059	Glutamine amidotransferase class-I	Glutamine amidotransferase
	2499	lcl|CP080624.1_cds_UEN99181.1_2396 [locus_tag=A9R16_012230] [protein=ROK family protein] [protein_id=UEN99181.1] [location=2570138..2571052]	hypothetical protein RHEph06_gp071	ROK family	ROK family
	2500	lcl|CP080624.1_cds_UEN99182.1_2397 [gene=tnpA] [locus_tag=A9R16_012235] [protein=IS200/IS605 family transposase] [protein_id=UEN99182.1] [location=complement(2571152..2571565)]	transposase	Transposase IS200 like	Transposase IS200-like
	2501	lcl|CP080624.1_cds_UEN99183.1_2398 [locus_tag=A9R16_012240] [protein=transposase] [protein_id=UEN99183.1] [location=2571589..2572920]	transposase	Helix-turn-helix domain | Probable transposase | Putative transposase DNA-binding domain	Transposase, putative, helix-turn-helix domain | Probable transposase, IS891/IS1136/IS1341 | Transposase IS605, OrfB, C-terminal
	2502	lcl|CP080624.1_cds_UEN99183.1_2398 [locus_tag=A9R16_012240] [protein=transposase] [protein_id=UEN99183.1] [location=2571589..2572920] / lcl|CP080624.1_cds_UEN99184.1_2399 [locus_tag=A9R16_012245] [protein=proline--tRNA ligase] [protein_id=UEN99184.1] [location=2573086..2574786]	recombinase, serine integrase family	#N/A	#N/A
	2503	lcl|CP080624.1_cds_UEN99184.1_2399 [locus_tag=A9R16_012245] [protein=proline--tRNA ligase] [protein_id=UEN99184.1] [location=2573086..2574786]	hypothetical protein SUNDANCE_182	tRNA synthetase class II core domain (G, H, P, S and T) | Aminoacyl-tRNA editing domain | Anticodon binding domain	Aminoacyl-tRNA synthetase, class II (G/ P/ S/T) | YbaK/aminoacyl-tRNA synthetase-associated domain | Anticodon-binding
	2504	lcl|CP080624.1_cds_UEN99185.1_2400 [locus_tag=A9R16_012250] [protein=transglycosylase SLT domain-containing protein] [protein_id=UEN99185.1] [location=2574755..2575324]	soluble lytic murein transglycosylase	Transglycosylase SLT domain	Transglycosylase SLT domain 1
	2505	lcl|CP080624.1_cds_UEN99187.1_2402 [locus_tag=A9R16_012260] [protein=acylphosphatase] [protein_id=UEN99187.1] [location=complement(2576079..2576360)]	hypothetical protein	Acylphosphatase	Acylphosphatase-like domain
	2506	/	hypothetical protein Spp001_20	#N/A	#N/A
	2507	lcl|CP080624.1_cds_UEN99188.1_2403 [locus_tag=A9R16_012265] [protein=hypothetical protein] [protein_id=UEN99188.1] [location=complement(2576704..2577585)]	hypothetical protein phiHau3_53	#N/A	#N/A
	2508	lcl|CP080624.1_cds_UEN99189.1_2404 [gene=epmB] [locus_tag=A9R16_012270] [protein=EF-P beta-lysylation protein EpmB] [protein_id=UEN99189.1] [location=complement(2577620..2578651)]	anaerobic sulfatase-maturating enzyme	4Fe-4S single cluster domain | Radical SAM superfamily	Radical SAM
	2509	lcl|CP080624.1_cds_UEN99190.1_2405 [locus_tag=A9R16_012275] [protein=HNH endonuclease] [protein_id=UEN99190.1] [location=2579128..2580504]	hypothetical protein CST143	RRXRR protein | HNH endonuclease	RRXRR domain | HNH endonuclease 5
	2510	lcl|CP080624.1_cds_UEN99191.1_2406 [gene=efp] [locus_tag=A9R16_012280] [protein=elongation factor P] [protein_id=UEN99191.1] [location=2580501..2581070]	hypothetical protein	Elongation factor P (EF-P) KOW-like domain | Elongation factor P (EF-P) OB domain | Elongation factor P, C-terminal	Translation elongation factor, KOW-like | Translation elongation factor P/YeiP, central | Elongation factor P, C-terminal
	2511	lcl|CP080624.1_cds_UEN99192.1_2407 [gene=genX] [locus_tag=A9R16_012285] [protein=EF-P lysine aminoacylase GenX] [protein_id=UEN99192.1] [location=2581123..2582043]	phage tail sheath protein	tRNA synthetases class II (D, K and N)	Aminoacyl-tRNA synthetase, class II (D/K/N)
	2512	lcl|CP080624.1_cds_UEN99193.1_2408 [locus_tag=A9R16_012290] [protein=NADH:flavin oxidoreductase/NADH oxidase] [protein_id=UEN99193.1] [location=2582075..2583139]	hypothetical protein SHANETTE_146	NADH:flavin oxidoreductase / NADH oxidase family	NADH:flavin oxidoreductase/NADH oxidase, N-terminal
	2513	lcl|CP080624.1_cds_UEN99194.1_2409 [locus_tag=A9R16_012295] [protein=MBL fold metallo-hydrolase] [protein_id=UEN99194.1] [location=2583345..2584082]	DNA end protector protein	#N/A	#N/A
	2514	lcl|CP080624.1_cds_UEN99195.1_2410 [locus_tag=A9R16_012300] [protein=metalloregulator ArsR/SmtB family transcription factor] [protein_id=UEN99195.1] [location=2584082..2584441]	putative helix-turn-helix domain protein	Helix-turn-helix domain	#N/A
	2515	lcl|CP080624.1_cds_UEN99196.1_2411 [locus_tag=A9R16_012305] [protein=MFS transporter] [protein_id=UEN99196.1] [location=2584438..2585691]	hypothetical protein PH10_gp34	Major Facilitator Superfamily | Major Facilitator Superfamily	Major facilitator superfamily | Major facilitator superfamily
	2516	lcl|CP080624.1_cds_UEN99197.1_2412 [locus_tag=A9R16_012310] [protein=DUF481 domain-containing protein] [protein_id=UEN99197.1] [location=complement(2585827..2586591)]	LysB	Protein of unknown function, DUF481	Protein of unknown function DUF481
	2517	lcl|CP080624.1_cds_UEN99198.1_2413 [locus_tag=A9R16_012315] [protein=response regulator] [protein_id=UEN99198.1] [location=complement(2586922..2588190)]	tapemeasure-like protein	Response regulator receiver domain | Diguanylate cyclase, GGDEF domain	Signal transduction response regulator, receiver domain | GGDEF domain
	2518	lcl|CP080624.1_cds_UEN99199.1_2414 [locus_tag=A9R16_012320] [protein=acyl carrier protein] [protein_id=UEN99199.1] [location=complement(2588343..2588606)]	hypothetical protein	Phosphopantetheine attachment site	Phosphopantetheine binding ACP domain
	2519	lcl|CP080624.1_cds_UEN99200.1_2415 [locus_tag=A9R16_012325] [protein=lmo0937 family membrane protein] [protein_id=UEN99200.1] [location=complement(2588732..2588878)]	#N/A	#N/A	#N/A
	2520	lcl|CP080624.1_cds_UEN99201.1_2416 [locus_tag=A9R16_012330] [protein=NifU family protein] [protein_id=UEN99201.1] [location=2588990..2589373]	NifU-like protein	NifU-like domain	NIF system FeS cluster assembly, NifU, C-terminal
	2521	lcl|CP080624.1_cds_UEN99202.1_2417 [locus_tag=A9R16_012335] [protein=hypothetical protein] [protein_id=UEN99202.1] [location=2589799..2590116]	hypothetical protein HF2p017	#N/A	#N/A
	2522	lcl|CP080624.1_cds_UEN99203.1_2418 [locus_tag=A9R16_012340] [protein=Kdo hydroxylase family protein] [protein_id=UEN99203.1] [location=complement(2590089..2591003)]	putative ATP-dependent helicase	3-deoxy-D-manno-oct-2-ulosonic acid (Kdo) hydroxylase	Kdo hydroxylase
Candidate_66	2530	lcl|CP080624.1_cds_UEN99211.1_2426 [gene=purM] [locus_tag=A9R16_012380] [protein=phosphoribosylformylglycinamidine cyclo-ligase] [protein_id=UEN99211.1] [location=2597357..2598394]	Phi92_gp080	#N/A	#N/A
	2531	lcl|CP080624.1_cds_UEN99211.1_2426 [gene=purM] [locus_tag=A9R16_012380] [protein=phosphoribosylformylglycinamidine cyclo-ligase] [protein_id=UEN99211.1] [location=2597357..2598394]	phosphoribosylaminoimidazole synthetase	AIR synthase related protein, N-terminal domain | AIR synthase related protein, C-terminal domain	PurM-like, N-terminal domain | PurM-like, C-terminal domain
	2532	lcl|CP080624.1_cds_UEN99212.1_2427 [gene=purN] [locus_tag=A9R16_012385] [protein=phosphoribosylglycinamide formyltransferase] [protein_id=UEN99212.1] [location=2598385..2598975]	PRGA-formyltransferase	Formyl transferase	Formyl transferase, N-terminal
	2533	lcl|CP080624.1_cds_UEN99213.1_2428 [locus_tag=A9R16_012390] [protein=RNA polymerase sigma factor] [protein_id=UEN99213.1] [location=2599077..2599622]	RNA polymerase sigma-70 factor	Sigma-70 region 2 | Sigma-70, region 4	RNA polymerase sigma-70 region 2 | RNA polymerase sigma factor 70, region 4 type 2
	2534	lcl|CP080624.1_cds_UEN99214.1_2429 [locus_tag=A9R16_012395] [protein=hypothetical protein] [protein_id=UEN99214.1] [location=2599619..2600344]	ribonucleotide reductase (aerobic) beta subunit	#N/A	#N/A
	2535	lcl|CP080624.1_cds_UEN99215.1_2430 [locus_tag=A9R16_012400] [protein=lactonase family protein] [protein_id=UEN99215.1] [location=2600361..2601506]	tape measure	Lactonase, 7-bladed beta-propeller | Lactonase, 7-bladed beta-propeller	Lactonase, 7-bladed beta propeller | Lactonase, 7-bladed beta propeller
	2536	lcl|CP080624.1_cds_UEN99216.1_2431 [locus_tag=A9R16_012405] [protein=NUDIX hydrolase] [protein_id=UEN99216.1] [location=complement(2601418..2601849)]	hydrolase	NUDIX domain	NUDIX hydrolase domain
	2537	lcl|CP080624.1_cds_UEN99217.1_2432 [locus_tag=A9R16_012410] [protein=hypothetical protein] [protein_id=UEN99217.1] [location=2601836..2602078]	hypothetical protein TSARBOMBA_100	#N/A	#N/A
	2538	lcl|CP080624.1_cds_UEN99218.1_2433 [locus_tag=A9R16_012415] [protein=transposase] [protein_id=UEN99218.1] [location=2602149..2603339]	tape measure protein	Fatty acid desaturase | Transposase	Fatty acid desaturase domain | Transposase IS204/IS1001/IS1096/IS1165, DDE domain
	2539	lcl|CP080624.1_cds_UEN99219.1_2434 [locus_tag=A9R16_012420] [protein=HNH endonuclease] [protein_id=UEN99219.1] [location=complement(2603400..2603972)]	HNH endonuclease	HNH endonuclease	HNH endonuclease 5
	2540	lcl|CP080624.1_cds_UEN99220.1_2435 [gene=rpmG] [locus_tag=A9R16_012425] [protein=50S ribosomal protein L33] [protein_id=UEN99220.1] [location=complement(2604229..2604384)]	short tail fibers	Ribosomal protein L33	Ribosomal protein L33
	2541	lcl|CP080624.1_cds_UEN99221.1_2436 [gene=rpmB] [locus_tag=A9R16_012430] [protein=50S ribosomal protein L28] [protein_id=UEN99221.1] [location=complement(2604394..2604630)]	gp56	Ribosomal L28 family	Ribosomal protein L28/L24
	2542	lcl|CP080624.1_cds_UEN99222.1_2437 [gene=fdhF] [locus_tag=A9R16_012435] [protein=formate dehydrogenase subunit alpha] [protein_id=UEN99222.1] [location=2604840..2607815]	NADH dehydrogenase subunit I	2Fe-2S iron-sulfur cluster binding domain | NADH-ubiquinone oxidoreductase-G iron-sulfur binding region | 4Fe-4S dicluster domain | Molybdopterin oxidoreductase Fe4S4 domain | Molybdopterin oxidoreductase | Molydopterin dinucleotide binding domain	NADH:ubiquinone oxidoreductase, subunit G, iron-sulphur binding | 4Fe-4S ferredoxin-type, iron-sulphur binding domain | Molybdopterin oxidoreductase, 4Fe-4S domain | Molybdopterin oxidoreductase | Molybdopterin dinucleotide-binding domain
	2543	lcl|CP080624.1_cds_UEN99223.1_2438 [locus_tag=A9R16_012440] [protein=DUF1641 domain-containing protein] [protein_id=UEN99223.1] [location=2607812..2608294]	putative cobalt chelatase subunit CobS	#N/A	#N/A
	2544	lcl|CP080624.1_cds_UEN99224.1_2439 [gene=radC] [locus_tag=A9R16_012445] [protein=DNA repair protein RadC] [protein_id=UEN99224.1] [location=complement(2608323..2608997)]	gp64	RadC-like JAB domain	RadC-like JAB domain
	2545	lcl|CP080624.1_cds_UEN99225.1_2440 [gene=coaBC] [locus_tag=A9R16_012450] [protein=bifunctional phosphopantothenoylcysteine decarboxylase/phosphopantothenate--cysteine ligase CoaBC] [protein_id=UEN99225.1] [location=2609084..2610283]	MTW1216	Flavoprotein | DNA / pantothenate metabolism flavoprotein	Flavoprotein | DNA/pantothenate metabolism flavoprotein, C-terminal
	2546	lcl|CP080624.1_cds_UEN99226.1_2441 [gene=dut] [locus_tag=A9R16_012455] [protein=dUTP diphosphatase] [protein_id=UEN99226.1] [location=2610280..2610741]	putative dUTPase	dUTPase	dUTPase-like
	2547	lcl|CP080624.1_cds_UEN99227.1_2442 [locus_tag=A9R16_012460] [protein=phosphomannomutase/phosphoglucomutase] [protein_id=UEN99227.1] [location=2610773..2612179]	phosphomannomutase	Phosphoglucomutase/phosphomannomutase, alpha/beta/alpha domain I | Phosphoglucomutase/phosphomannomutase, alpha/beta/alpha domain II | Phosphoglucomutase/phosphomannomutase, alpha/beta/alpha domain III | Phosphoglucomutase/phosphomannomutase, C-terminal domain	Alpha-D-phosphohexomutase, alpha/beta/alpha domain I | Alpha-D-phosphohexomutase, alpha/beta/alpha domain II | Alpha-D-phosphohexomutase, alpha/beta/alpha domain III | Alpha-D-phosphohexomutase, C-terminal
	2548	lcl|CP080624.1_cds_UEN99228.1_2443 [locus_tag=A9R16_012465] [protein=DUF302 domain-containing protein] [protein_id=UEN99228.1] [location=2612317..2612823]	putative adenine-specific methyltransferase	Domain of unknown function DUF302	Domain of unknown function DUF302
	2549	lcl|CP080624.1_cds_UEN99229.1_2444 [locus_tag=A9R16_012470] [protein=DsrE family protein] [protein_id=UEN99229.1] [location=2612829..2613236]	fiber	DsrE/DsrF-like family	Sulphur relay, DsrE/F-like protein
	2550	lcl|CP080624.1_cds_UEN99230.1_2445 [locus_tag=A9R16_012475] [protein=glutathione-independent formaldehyde dehydrogenase] [protein_id=UEN99230.1] [location=complement(2613248..2614456)]	zinc-containing alcohol dehydrogenase superfamily protein	Alcohol dehydrogenase GroES-like domain | Zinc-binding dehydrogenase	Alcohol dehydrogenase, N-terminal | Alcohol dehydrogenase, C-terminal
	2551	lcl|CP080624.1_cds_UEN99231.1_2446 [locus_tag=A9R16_012480] [protein=substrate-binding domain-containing protein] [protein_id=UEN99231.1] [location=complement(2614611..2615573)]	18 gene product	Bacterial extracellular solute-binding protein	#N/A
Candidate_67	2543	lcl|CP080624.1_cds_UEN99223.1_2438 [locus_tag=A9R16_012440] [protein=DUF1641 domain-containing protein] [protein_id=UEN99223.1] [location=2607812..2608294]	putative cobalt chelatase subunit CobS	#N/A	#N/A
	2544	lcl|CP080624.1_cds_UEN99224.1_2439 [gene=radC] [locus_tag=A9R16_012445] [protein=DNA repair protein RadC] [protein_id=UEN99224.1] [location=complement(2608323..2608997)]	gp64	RadC-like JAB domain	RadC-like JAB domain
	2545	lcl|CP080624.1_cds_UEN99225.1_2440 [gene=coaBC] [locus_tag=A9R16_012450] [protein=bifunctional phosphopantothenoylcysteine decarboxylase/phosphopantothenate--cysteine ligase CoaBC] [protein_id=UEN99225.1] [location=2609084..2610283]	MTW1216	Flavoprotein | DNA / pantothenate metabolism flavoprotein	Flavoprotein | DNA/pantothenate metabolism flavoprotein, C-terminal
	2546	lcl|CP080624.1_cds_UEN99226.1_2441 [gene=dut] [locus_tag=A9R16_012455] [protein=dUTP diphosphatase] [protein_id=UEN99226.1] [location=2610280..2610741]	putative dUTPase	dUTPase	dUTPase-like
	2547	lcl|CP080624.1_cds_UEN99227.1_2442 [locus_tag=A9R16_012460] [protein=phosphomannomutase/phosphoglucomutase] [protein_id=UEN99227.1] [location=2610773..2612179]	phosphomannomutase	Phosphoglucomutase/phosphomannomutase, alpha/beta/alpha domain I | Phosphoglucomutase/phosphomannomutase, alpha/beta/alpha domain II | Phosphoglucomutase/phosphomannomutase, alpha/beta/alpha domain III | Phosphoglucomutase/phosphomannomutase, C-terminal domain	Alpha-D-phosphohexomutase, alpha/beta/alpha domain I | Alpha-D-phosphohexomutase, alpha/beta/alpha domain II | Alpha-D-phosphohexomutase, alpha/beta/alpha domain III | Alpha-D-phosphohexomutase, C-terminal
	2548	lcl|CP080624.1_cds_UEN99228.1_2443 [locus_tag=A9R16_012465] [protein=DUF302 domain-containing protein] [protein_id=UEN99228.1] [location=2612317..2612823]	putative adenine-specific methyltransferase	Domain of unknown function DUF302	Domain of unknown function DUF302
	2549	lcl|CP080624.1_cds_UEN99229.1_2444 [locus_tag=A9R16_012470] [protein=DsrE family protein] [protein_id=UEN99229.1] [location=2612829..2613236]	fiber	DsrE/DsrF-like family	Sulphur relay, DsrE/F-like protein
	2550	lcl|CP080624.1_cds_UEN99230.1_2445 [locus_tag=A9R16_012475] [protein=glutathione-independent formaldehyde dehydrogenase] [protein_id=UEN99230.1] [location=complement(2613248..2614456)]	zinc-containing alcohol dehydrogenase superfamily protein	Alcohol dehydrogenase GroES-like domain | Zinc-binding dehydrogenase	Alcohol dehydrogenase, N-terminal | Alcohol dehydrogenase, C-terminal
	2551	lcl|CP080624.1_cds_UEN99231.1_2446 [locus_tag=A9R16_012480] [protein=substrate-binding domain-containing protein] [protein_id=UEN99231.1] [location=complement(2614611..2615573)]	18 gene product	Bacterial extracellular solute-binding protein	#N/A
	2552	lcl|CP080624.1_cds_UEN99232.1_2447 [locus_tag=A9R16_012485] [protein=OprD family porin] [protein_id=UEN99232.1] [location=complement(2615610..2616872)]	tail fiber protein	outer membrane porin, OprD family	Outer membrane porin, bacterial
	2553	lcl|CP080624.1_cds_UEN99233.1_2448 [locus_tag=A9R16_012490] [protein=TOBE domain-containing protein] [protein_id=UEN99233.1] [location=complement(2617024..2617827)]	putative tape measure protein	Bacterial regulatory helix-turn-helix protein, lysR family | TOBE domain | TOBE domain	Transcription regulator HTH, LysR | Transport-associated OB, type 1 | Transport-associated OB, type 1
	2554	lcl|CP080624.1_cds_UEO01392.1_2449 [locus_tag=A9R16_012495] [protein=hypothetical protein] [protein_id=UEO01392.1] [location=complement(2618026..2618883)] / lcl|CP080624.1_cds_2450 [locus_tag=A9R16_012500] [protein=dCTP deaminase] [pseudo=true] [location=complement(2618989..2619321)]	deoxycytidine triphosphate deaminase	Intein splicing domain | dUTPase	dUTPase-like
	2555	lcl|CP080624.1_cds_UEN99234.1_2451 [gene=apbC] [locus_tag=A9R16_012505] [protein=iron-sulfur cluster carrier protein ApbC] [protein_id=UEN99234.1] [location=complement(2619367..2620458)]	chromosome partitioning protein ParA	Iron-sulfur cluster assembly protein | NUBPL iron-transfer P-loop NTPase	MIP18 family-like | Flagellum site-determining protein YlxH/ Fe-S cluster assembling factor NBP35
	2556	lcl|CP080624.1_cds_UEN99235.1_2452 [locus_tag=A9R16_012510] [protein=transposase] [protein_id=UEN99235.1] [location=2620711..2621862]	putative transposase	Putative transposase DNA-binding domain	Transposase IS605, OrfB, C-terminal
	2557	lcl|CP080624.1_cds_UEN99236.1_2453 [gene=metG] [locus_tag=A9R16_012515] [protein=methionine--tRNA ligase] [protein_id=UEN99236.1] [location=2621932..2623989]	virion structural protein	tRNA synthetases class I (M) | Putative tRNA binding domain	Methionyl/Leucyl tRNA synthetase | tRNA-binding domain
	2558	lcl|CP080624.1_cds_UEN99239.1_2456 [locus_tag=A9R16_012530] [protein=hypothetical protein] [protein_id=UEN99239.1] [location=complement(2625023..2625589)]	putative IS transposase (OrfB)	#N/A	#N/A
	2559	lcl|CP080624.1_cds_2457 [gene=tnpA] [locus_tag=A9R16_012535] [protein=IS200/IS605 family transposase] [pseudo=true] [location=complement(2625652..2626058)]	transposase	Transposase IS200 like	Transposase IS200-like
	2560	lcl|CP080624.1_cds_UEN99241.1_2459 [locus_tag=A9R16_012545] [protein=transposase] [protein_id=UEN99241.1] [location=complement(2626716..2627375)]	transposase	Probable transposase	Probable transposase, IS891/IS1136/IS1341
	2561	lcl|CP080624.1_cds_UEN99242.1_2460 [locus_tag=A9R16_012550] [protein=hypothetical protein] [protein_id=UEN99242.1] [location=2627925..2628266]	#N/A	#N/A	#N/A
	2562	lcl|CP080624.1_cds_UEN99243.1_2461 [locus_tag=A9R16_012555] [protein=TolC family protein] [protein_id=UEN99243.1] [location=2628317..2629579]	hypothetical protein ASCCphi28_gp19	Outer membrane efflux protein | Outer membrane efflux protein	Outer membrane efflux protein | Outer membrane efflux protein
	2563	lcl|CP080624.1_cds_UEN99244.1_2462 [locus_tag=A9R16_012560] [protein=efflux RND transporter periplasmic adaptor subunit] [protein_id=UEN99244.1] [location=2629576..2630478]	putative tail assembly protein	Barrel-sandwich domain of CusB or HlyD membrane-fusion	RND efflux pump, membrane fusion protein, barrel-sandwich domain
Candidate_68	2552	lcl|CP080624.1_cds_UEN99232.1_2447 [locus_tag=A9R16_012485] [protein=OprD family porin] [protein_id=UEN99232.1] [location=complement(2615610..2616872)]	tail fiber protein	outer membrane porin, OprD family	Outer membrane porin, bacterial
	2553	lcl|CP080624.1_cds_UEN99233.1_2448 [locus_tag=A9R16_012490] [protein=TOBE domain-containing protein] [protein_id=UEN99233.1] [location=complement(2617024..2617827)]	putative tape measure protein	Bacterial regulatory helix-turn-helix protein, lysR family | TOBE domain | TOBE domain	Transcription regulator HTH, LysR | Transport-associated OB, type 1 | Transport-associated OB, type 1
	2554	lcl|CP080624.1_cds_UEO01392.1_2449 [locus_tag=A9R16_012495] [protein=hypothetical protein] [protein_id=UEO01392.1] [location=complement(2618026..2618883)] / lcl|CP080624.1_cds_2450 [locus_tag=A9R16_012500] [protein=dCTP deaminase] [pseudo=true] [location=complement(2618989..2619321)]	deoxycytidine triphosphate deaminase	Intein splicing domain | dUTPase	dUTPase-like
	2555	lcl|CP080624.1_cds_UEN99234.1_2451 [gene=apbC] [locus_tag=A9R16_012505] [protein=iron-sulfur cluster carrier protein ApbC] [protein_id=UEN99234.1] [location=complement(2619367..2620458)]	chromosome partitioning protein ParA	Iron-sulfur cluster assembly protein | NUBPL iron-transfer P-loop NTPase	MIP18 family-like | Flagellum site-determining protein YlxH/ Fe-S cluster assembling factor NBP35
	2556	lcl|CP080624.1_cds_UEN99235.1_2452 [locus_tag=A9R16_012510] [protein=transposase] [protein_id=UEN99235.1] [location=2620711..2621862]	putative transposase	Putative transposase DNA-binding domain	Transposase IS605, OrfB, C-terminal
	2557	lcl|CP080624.1_cds_UEN99236.1_2453 [gene=metG] [locus_tag=A9R16_012515] [protein=methionine--tRNA ligase] [protein_id=UEN99236.1] [location=2621932..2623989]	virion structural protein	tRNA synthetases class I (M) | Putative tRNA binding domain	Methionyl/Leucyl tRNA synthetase | tRNA-binding domain
	2558	lcl|CP080624.1_cds_UEN99239.1_2456 [locus_tag=A9R16_012530] [protein=hypothetical protein] [protein_id=UEN99239.1] [location=complement(2625023..2625589)]	putative IS transposase (OrfB)	#N/A	#N/A
Candidate_69	2625	lcl|CP080624.1_cds_UEN99301.1_2521 [gene=argJ] [locus_tag=A9R16_012855] [protein=bifunctional glutamate N-acetyltransferase/amino-acid acetyltransferase ArgJ] [protein_id=UEN99301.1] [location=complement(2700096..2701313)]	hypothetical protein LP083-2_145	ArgJ family	Arginine biosynthesis protein ArgJ
	2626	lcl|CP080624.1_cds_UEN99302.1_2522 [gene=secA] [locus_tag=A9R16_012860] [protein=preprotein translocase subunit SecA] [protein_id=UEN99302.1] [location=complement(2701323..2704010)]	gp60	SecA DEAD-like domain | SecA preprotein cross-linking domain | SecA Wing and Scaffold domain | SEC-C motif	SecA DEAD-like, N-terminal | SecA, preprotein cross-linking domain | SecA Wing/Scaffold | SEC-C motif
	2627	lcl|CP080624.1_cds_UEN99303.1_2523 [locus_tag=A9R16_012865] [protein=M23 family metallopeptidase] [protein_id=UEN99303.1] [location=complement(2704080..2704997)]	Tmp	Peptidase family M23	Peptidase M23
	2628	lcl|CP080624.1_cds_UEN99304.1_2524 [locus_tag=A9R16_012870] [protein=hypothetical protein] [protein_id=UEN99304.1] [location=complement(2704994..2705491)]	hypothetical protein	#N/A	#N/A
	2629	lcl|CP080624.1_cds_UEN99305.1_2525 [gene=lpxC] [locus_tag=A9R16_012875] [protein=UDP-3-O-acyl-N-acetylglucosamine deacetylase] [protein_id=UEN99305.1] [location=complement(2705534..2706445)]	hypothetical protein Phi19:3_gp045	UDP-3-O-acyl N-acetylglycosamine deacetylase	UDP-3-O-acyl N-acetylglucosamine deacetylase
	2630	lcl|CP080624.1_cds_UEN99306.1_2526 [gene=ftsZ] [locus_tag=A9R16_012880] [protein=cell division protein FtsZ] [protein_id=UEN99306.1] [location=complement(2706619..2707767)]	hypothetical protein CST189	Tubulin/FtsZ family, GTPase domain | FtsZ family, C-terminal domain	Tubulin/FtsZ, GTPase domain | Cell division protein FtsZ, C-terminal
	2631	lcl|CP080624.1_cds_UEN99307.1_2527 [gene=ftsA] [locus_tag=A9R16_012885] [protein=cell division protein FtsA] [protein_id=UEN99307.1] [location=complement(2707816..2709060)]	hypothetical protein	Cell division protein FtsA | SHS2 domain inserted in FTSA | Cell division protein FtsA	SHS2 domain inserted in FtsA
	2632	lcl|CP080624.1_cds_UEN99308.1_2528 [locus_tag=A9R16_012890] [protein=cell division protein FtsQ/DivIB] [protein_id=UEN99308.1] [location=complement(2709057..2709833)]	hypothetical protein KB57_064	POTRA domain, FtsQ-type | Cell division protein FtsQ	POTRA domain, FtsQ-type | Cell division protein FtsQ/DivIB
	2633	lcl|CP080624.1_cds_UEN99309.1_2529 [locus_tag=A9R16_012895] [protein=D-alanine--D-alanine ligase] [protein_id=UEN99309.1] [location=complement(2709830..2710735)]	hypothetical protein ECBP3_0083	D-ala D-ala ligase N-terminus | D-ala D-ala ligase C-terminus	D-alanine--D-alanine ligase, N-terminal domain | D-alanine--D-alanine ligase, C-terminal
	2634	lcl|CP080624.1_cds_UEN99310.1_2530 [gene=murB] [locus_tag=A9R16_012900] [protein=UDP-N-acetylmuramate dehydrogenase] [protein_id=UEN99310.1] [location=complement(2710732..2711619)]	hypothetical protein phiAbaA1_012	UDP-N-acetylenolpyruvoylglucosamine reductase, C-terminal domain	UDP-N-acetylenolpyruvoylglucosamine reductase, C-terminal
	2635	lcl|CP080624.1_cds_UEN99311.1_2531 [gene=murC] [locus_tag=A9R16_012905] [protein=UDP-N-acetylmuramate--L-alanine ligase] [protein_id=UEN99311.1] [location=complement(2711616..2713007)]	hypothetical protein	Mur ligase family, catalytic domain | Mur ligase middle domain | Mur ligase family, glutamate ligase domain	Mur ligase, N-terminal catalytic domain | Mur ligase, central | Mur ligase, C-terminal
	2636	lcl|CP080624.1_cds_UEN99312.1_2532 [gene=murG] [locus_tag=A9R16_012910] [protein=undecaprenyldiphospho-muramoylpentapeptide beta-N-acetylglucosaminyltransferase] [protein_id=UEN99312.1] [location=complement(2713000..2714076)]	site specific recombinase, serine	Glycosyltransferase family 28 N-terminal domain | Glycosyltransferase family 28 C-terminal domain	Glycosyltransferase family 28, N-terminal domain | Glycosyl transferase, family 28, C-terminal
Candidate_70	2661	lcl|CP080624.1_cds_UEN99335.1_2556 [locus_tag=A9R16_013035] [protein=c-type cytochrome] [protein_id=UEN99335.1] [location=complement(2743054..2743800)]	hypothetical protein	Cytochrome c | Cytochrome c	Cytochrome c-like domain | Cytochrome c-like domain
	2662	lcl|CP080624.1_cds_UEN99336.1_2557 [gene=rsmI] [locus_tag=A9R16_013040] [protein=16S rRNA (cytidine(1402)-2'-O)-methyltransferase] [protein_id=UEN99336.1] [location=complement(2744518..2745342)]	Tail tape measure	Tetrapyrrole (Corrin/Porphyrin) Methylases	Tetrapyrrole methylase
	2663	lcl|CP080624.1_cds_UEN99337.1_2558 [locus_tag=A9R16_013045] [protein=penicillin-binding protein activator] [protein_id=UEN99337.1] [location=2745397..2747346]	hypothetical protein Syn1_101	LppC putative lipoprotein	Penicillin-binding protein activator LpoA
	2664	lcl|CP080624.1_cds_UEN99338.1_2559 [locus_tag=A9R16_013050] [protein=phosphoheptose isomerase] [protein_id=UEN99338.1] [location=2747394..2748005]	phosphoheptose isomerase	SIS domain	Sugar isomerase (SIS)
	2665	lcl|CP080624.1_cds_UEN99339.1_2560 [locus_tag=A9R16_013055] [protein=BON domain-containing protein] [protein_id=UEN99339.1] [location=2748007..2748606]	putative major tail tube protein	BON domain | BON domain	BON domain | BON domain
	2666	lcl|CP080624.1_cds_UEN99340.1_2561 [gene=rfaE2] [locus_tag=A9R16_013060] [protein=D-glycero-beta-D-manno-heptose 1-phosphate adenylyltransferase] [protein_id=UEN99340.1] [location=2748593..2749075]	putative nucleotidyltransferase	Cytidylyltransferase-like	Cytidyltransferase-like domain
	2667	lcl|CP080624.1_cds_UEN99341.1_2562 [locus_tag=A9R16_013065] [protein=FAD-binding protein] [protein_id=UEN99341.1] [location=2749059..2750447]	hypothetical protein YD_77	FAD binding domain | FAD linked oxidases, C-terminal domain	FAD linked oxidase, N-terminal | FAD-linked oxidase, C-terminal
	2668	lcl|CP080624.1_cds_UEN99342.1_2563 [locus_tag=A9R16_013070] [protein=hypothetical protein] [protein_id=UEN99342.1] [location=2750471..2751187]	DNA adenine methylase	#N/A	#N/A
	2669	lcl|CP080624.1_cds_UEN99343.1_2564 [locus_tag=A9R16_013075] [protein=hypothetical protein] [protein_id=UEN99343.1] [location=complement(2751294..2751569)]	tail sheath protein	#N/A	#N/A
	2670	lcl|CP080624.1_cds_UEN99344.1_2565 [locus_tag=A9R16_013080] [protein=right-handed parallel beta-helix repeat-containing protein] [protein_id=UEN99344.1] [location=complement(2751647..2752951)]	baseplate wedge initiator	Right handed beta helix region	Right handed beta helix domain
	2671	lcl|CP080624.1_cds_UEN99345.1_2566 [locus_tag=A9R16_013085] [protein=hypothetical protein] [protein_id=UEN99345.1] [location=complement(2753444..2753836)]	hypothetical protein Ea357_039	Stringent starvation protein B	Stringent starvation protein B
	2672	lcl|CP080624.1_cds_UEO01396.1_2567 [locus_tag=A9R16_013090] [protein=glutathione S-transferase N-terminal domain-containing protein] [protein_id=UEO01396.1] [location=complement(2753836..2754435)]	hypothetical protein SBVP3_0090	Glutathione S-transferase, N-terminal domain | Glutathione S-transferase, C-terminal domain	Glutathione S-transferase, N-terminal
	2673	lcl|CP080624.1_cds_UEN99346.1_2568 [locus_tag=A9R16_013095] [protein=trypsin-like peptidase domain-containing protein] [protein_id=UEN99346.1] [location=2754651..2755835]	p036	Trypsin-like peptidase domain | PDZ domain	PDZ domain
	2674	lcl|CP080624.1_cds_UEN99347.1_2569 [locus_tag=A9R16_013100] [protein=UDP-2,3-diacylglucosamine diphosphatase] [protein_id=UEN99347.1] [location=complement(2756045..2756839)]	hypothetical protein	Calcineurin-like phosphoesterase superfamily domain	Calcineurin-like phosphoesterase domain, lpxH-type
	2675	lcl|CP080624.1_cds_UEN99348.1_2570 [locus_tag=A9R16_013105] [protein=glycosyltransferase] [protein_id=UEN99348.1] [location=complement(2757247..2758431)]	putative phage protein	Glycosyltransferase Family 4 | Glycosyl transferases group 1	Glycosyltransferase subfamily 4-like, N-terminal domain | Glycosyl transferase, family 1
	2676	lcl|CP080624.1_cds_UEN99349.1_2571 [locus_tag=A9R16_013110] [protein=MFS transporter] [protein_id=UEN99349.1] [location=2758865..2760355]	Gp26	Sugar (and other) transporter	Major facilitator, sugar transporter-like
	2677	lcl|CP080624.1_cds_UEN99350.1_2572 [gene=tatC] [locus_tag=A9R16_013115] [protein=twin-arginine translocase subunit TatC] [protein_id=UEN99350.1] [location=complement(2760493..2761365)]	#N/A	Sec-independent protein translocase protein (TatC)	Sec-independent periplasmic protein translocase TatC
	2678	lcl|CP080624.1_cds_UEN99351.1_2573 [locus_tag=A9R16_013120] [protein=twin-arginine translocase TatA/TatE family subunit] [protein_id=UEN99351.1] [location=complement(2761346..2761789)]	putative nuclease	mttA/Hcf106 family	Sec-independent protein translocase protein TatA/B/E
	2679	lcl|CP080624.1_cds_UEN99352.1_2574 [gene=tatA] [locus_tag=A9R16_013125] [protein=Sec-independent protein translocase subunit TatA] [protein_id=UEN99352.1] [location=complement(2761802..2762065)]	hypothetical protein Lw1_gp070	mttA/Hcf106 family	Sec-independent protein translocase protein TatA/B/E
	2680	lcl|CP080624.1_cds_UEN99353.1_2575 [locus_tag=A9R16_013130] [protein=HIT domain-containing protein] [protein_id=UEN99353.1] [location=complement(2762075..2762410)]	gp4	HIT domain	Histidine triad (HIT) protein
	2681	lcl|CP080624.1_cds_UEN99354.1_2576 [locus_tag=A9R16_013135] [protein=phosphoribosyl-ATP diphosphatase] [protein_id=UEN99354.1] [location=complement(2762413..2762736)]	hypothetical protein	Phosphoribosyl-ATP pyrophosphohydrolase	Phosphoribosyl-ATP pyrophosphohydrolase-like
	2682	lcl|CP080624.1_cds_UEN99355.1_2577 [gene=hisI] [locus_tag=A9R16_013140] [protein=phosphoribosyl-AMP cyclohydrolase] [protein_id=UEN99355.1] [location=complement(2762733..2763158)]	transglycosylase	Phosphoribosyl-AMP cyclohydrolase	Phosphoribosyl-AMP cyclohydrolase domain
	2683	lcl|CP080624.1_cds_UEO01397.1_2578 [gene=hisF] [locus_tag=A9R16_013145] [protein=imidazole glycerol phosphate synthase subunit HisF] [protein_id=UEO01397.1] [location=complement(2763155..2763913)]	tail tubular protein B	Histidine biosynthesis protein	Histidine biosynthesis protein
	2684	lcl|CP080624.1_cds_UEN99356.1_2579 [gene=hisA] [locus_tag=A9R16_013150] [protein=1-(5-phosphoribosyl)-5-[(5-phosphoribosylamino)methylideneamino]imidazole-4-carboxamide isomerase] [protein_id=UEN99356.1] [location=complement(2763910..2764668)]	hypothetical protein PAK_P100155c	Histidine biosynthesis protein	Histidine biosynthesis protein
	2685	lcl|CP080624.1_cds_UEN99357.1_2580 [gene=hisH] [locus_tag=A9R16_013155] [protein=imidazole glycerol phosphate synthase subunit HisH] [protein_id=UEN99357.1] [location=complement(2764662..2765312)]	#N/A	Glutamine amidotransferase class-I	Glutamine amidotransferase
	2686	lcl|CP080624.1_cds_UEN99358.1_2581 [gene=hisB] [locus_tag=A9R16_013160] [protein=imidazoleglycerol-phosphate dehydratase HisB] [protein_id=UEN99358.1] [location=complement(2765319..2765906)]	hypothetical protein SXDG_00063	Imidazoleglycerol-phosphate dehydratase	Imidazoleglycerol-phosphate dehydratase
	2687	lcl|CP080624.1_cds_UEN99359.1_2582 [locus_tag=A9R16_013165] [protein=aminotransferase class I/II-fold pyridoxal phosphate-dependent enzyme] [protein_id=UEN99359.1] [location=complement(2765941..2767008)]	lysin A	Aminotransferase class I and II	Aminotransferase, class I/classII
Candidate_71	2750	lcl|CP080624.1_cds_UEN99389.1_2612 [locus_tag=A9R16_013315] [protein=ABC transporter ATP-binding protein] [protein_id=UEN99389.1] [location=complement(2809711..2810448)]	unnamed protein product	ABC transporter	ABC transporter-like
	2751	lcl|CP080624.1_cds_UEN99390.1_2613 [locus_tag=A9R16_013320] [protein=hypothetical protein] [protein_id=UEN99390.1] [location=complement(2810445..2810882)]	putative Rz1A protein	#N/A	#N/A
	2752	lcl|CP080624.1_cds_UEN99391.1_2614 [locus_tag=A9R16_013325] [protein=KpsF/GutQ family sugar-phosphate isomerase] [protein_id=UEN99391.1] [location=2810968..2811969]	arabinose 5-phosphate isomerase	SIS domain | CBS domain | CBS domain	Sugar isomerase (SIS) | CBS domain | CBS domain
	2753	lcl|CP080624.1_cds_UEO01398.1_2615 [gene=kdsC] [locus_tag=A9R16_013330] [protein=3-deoxy-manno-octulosonate-8-phosphatase KdsC] [protein_id=UEO01398.1] [location=2812002..2812538]	unnamed protein product	haloacid dehalogenase-like hydrolase	#N/A
	2754	lcl|CP080624.1_cds_UEN99392.1_2616 [gene=lptC] [locus_tag=A9R16_013335] [protein=LPS export ABC transporter periplasmic protein LptC] [protein_id=UEN99392.1] [location=2812523..2812957]	g296	Lipopolysaccharide-assembly, LptC-related	Lipopolysaccharide assembly, LptC-related
	2755	lcl|CP080624.1_cds_UEN99393.1_2617 [gene=lptA] [locus_tag=A9R16_013340] [protein=lipopolysaccharide transport periplasmic protein LptA] [protein_id=UEN99393.1] [location=2812954..2813460]	hypothetical protein P27p57	OstA-like protein	Organic solvent tolerance-like, N-terminal
	2756	lcl|CP080624.1_cds_UEN99394.1_2618 [gene=lptB] [locus_tag=A9R16_013345] [protein=LPS export ABC transporter ATP-binding protein] [protein_id=UEN99394.1] [location=2813457..2814182]	unnamed protein product	ABC transporter | Branched-chain amino acid ATP-binding cassette transporter	ABC transporter-like | Branched-chain amino acid ATP-binding cassette transporter, C-terminal
	2757	lcl|CP080624.1_cds_UEN99395.1_2619 [locus_tag=A9R16_013350] [protein=RNA polymerase factor sigma-54] [protein_id=UEN99395.1] [location=2814235..2815668]	hypothetical protein SEA_DUSK_7	Sigma-54 factor, Activator interacting domain (AID) | Sigma-54 factor, core binding domain | Sigma-54, DNA binding domain	RNA polymerase sigma factor 54 | RNA polymerase sigma factor 54, core-binding domain | RNA polymerase sigma factor 54, DNA-binding
	2758	lcl|CP080624.1_cds_UEN99396.1_2620 [gene=raiA] [locus_tag=A9R16_013355] [protein=ribosome-associated translation inhibitor RaiA] [protein_id=UEN99396.1] [location=2815690..2815989]	sigma 54 modulation factor	Sigma 54 modulation protein / S30EA ribosomal protein	Ribosome hibernation promoting factor/RaiA
	2759	lcl|CP080624.1_cds_UEN99397.1_2621 [gene=hprK] [locus_tag=A9R16_013360] [protein=HPr(Ser) kinase/phosphatase] [protein_id=UEN99397.1] [location=2816134..2817081]	hypothetical protein	HPr Serine kinase N terminus | HPr Serine kinase C-terminal domain	HPr(Ser) kinase/phosphorylase, N-terminal | HPr kinase/phosphorylase, C-terminal
	2760	lcl|CP080624.1_cds_UEN99398.1_2622 [gene=rapZ] [locus_tag=A9R16_013365] [protein=RNase adapter RapZ] [protein_id=UEN99398.1] [location=2817078..2817953]	gp4	P-loop ATPase protein family	RapZ-like family
	2761	lcl|CP080624.1_cds_UEN99399.1_2623 [locus_tag=A9R16_013370] [protein=hypothetical protein] [protein_id=UEN99399.1] [location=2818071..2818475]	phosphoribosylpyrophosphate synthetase	PTS system fructose IIA component	Phosphotransferase system, mannose-type IIA component
	2762	lcl|CP080624.1_cds_UEN99400.1_2624 [locus_tag=A9R16_013375] [protein=HPr family phosphocarrier protein] [protein_id=UEN99400.1] [location=2818462..2818731]	g175	PTS HPr component phosphorylation site	Phosphocarrier protein HPr-like
	2763	lcl|CP080624.1_cds_UEN99401.1_2625 [gene=ptsP] [locus_tag=A9R16_013380] [protein=phosphoenolpyruvate--protein phosphotransferase] [protein_id=UEN99401.1] [location=2818731..2820482]	hypothetical protein PBI_PIRO94_83	PEP-utilising enzyme, N-terminal | PEP-utilising enzyme, mobile domain | PEP-utilising enzyme, TIM barrel domain	Phosphotransferase system, enzyme I N-terminal | PEP-utilising enzyme, mobile domain | PEP-utilising enzyme, C-terminal
	2764	lcl|CP080624.1_cds_UEN99402.1_2626 [locus_tag=A9R16_013385] [protein=hypothetical protein] [protein_id=UEN99402.1] [location=complement(2820908..2821315)]	hypothetical protein SEN34_49	#N/A	#N/A
	2765	lcl|CP080624.1_cds_UEN99403.1_2627 [locus_tag=A9R16_013390] [protein=NAD(P)/FAD-dependent oxidoreductase] [protein_id=UEN99403.1] [location=complement(2821611..2823023)]	contractile tail sheath protein	Pyridine nucleotide-disulphide oxidoreductase | Pyridine nucleotide-disulphide oxidoreductase, dimerisation domain	FAD/NAD(P)-binding domain | Pyridine nucleotide-disulphide oxidoreductase, dimerisation domain
	2766	lcl|CP080624.1_cds_UEN99404.1_2628 [locus_tag=A9R16_013395] [protein=hypothetical protein] [protein_id=UEN99404.1] [location=2823094..2823555]	hypothetical protein CHA_P10065	#N/A	#N/A
	2767	lcl|CP080624.1_cds_UEN99405.1_2629 [gene=pmbA] [locus_tag=A9R16_013400] [protein=metalloprotease PmbA] [protein_id=UEN99405.1] [location=complement(2823556..2824905)]	hypothetical protein CPT_Moon221	Putative modulator of DNA gyrase	Metalloprotease TldD/PmbA
	2768	lcl|CP080624.1_cds_UEN99406.1_2630 [gene=tldD] [locus_tag=A9R16_013405] [protein=metalloprotease TldD] [protein_id=UEN99406.1] [location=complement(2824902..2826365)]	capsid protein	Putative modulator of DNA gyrase	Metalloprotease TldD/PmbA
	2769	lcl|CP080624.1_cds_UEN99407.1_2631 [locus_tag=A9R16_013410] [protein=carbon-nitrogen hydrolase family protein] [protein_id=UEN99407.1] [location=complement(2826365..2827171)]	tail sheath protein	Carbon-nitrogen hydrolase	Carbon-nitrogen hydrolase
	2770	lcl|CP080624.1_cds_UEN99408.1_2632 [locus_tag=A9R16_013415] [protein=hypothetical protein] [protein_id=UEN99408.1] [location=complement(2827171..2830932)]	hypothetical protein SEA_SOILASSASIN_8	Protein of unknown function | AsmA-like C-terminal region	Domain of unknown function DUF3971 | AsmA-like, C-terminal
	2771	lcl|CP080624.1_cds_UEN99409.1_2633 [gene=rng] [locus_tag=A9R16_013420] [protein=ribonuclease G] [protein_id=UEN99409.1] [location=complement(2830991..2832418)]	hypothetical protein AENEAS_75	Ribonuclease E/G family	RNA-binding protein AU-1/Ribonuclease E/G
	2772	lcl|CP080624.1_cds_UEN99410.1_2634 [locus_tag=A9R16_013425] [protein=Maf family nucleotide pyrophosphatase] [protein_id=UEN99410.1] [location=complement(2832415..2832984)]	hypothetical protein ASESINO_285	Maf-like protein	Nucleoside triphosphate pyrophosphatase Maf-like protein
	2773	lcl|CP080624.1_cds_UEN99411.1_2635 [gene=rlmH] [locus_tag=A9R16_013430] [protein=23S rRNA (pseudouridine(1915)-N(3))-methyltransferase RlmH] [protein_id=UEN99411.1] [location=complement(2832981..2833457)]	hypothetical protein	Predicted SPOUT methyltransferase	RNA methyltransferase RlmH
	2774	lcl|CP080624.1_cds_UEN99412.1_2636 [gene=rsfS] [locus_tag=A9R16_013435] [protein=ribosome silencing factor] [protein_id=UEN99412.1] [location=complement(2833461..2833820)]	putative tape measure protein	Ribosomal silencing factor during starvation	#N/A
	2775	lcl|CP080624.1_cds_UEN99413.1_2637 [gene=nadD] [locus_tag=A9R16_013440] [protein=nicotinate-nucleotide adenylyltransferase] [protein_id=UEN99413.1] [location=complement(2833807..2834472)]	DNA primase/helicase	Cytidylyltransferase-like	Cytidyltransferase-like domain
Candidate_72	2780	lcl|CP080624.1_cds_UEN99418.1_2642 [locus_tag=A9R16_013465] [protein=MBL fold metallo-hydrolase] [protein_id=UEN99418.1] [location=complement(2839856..2840605)]	topoisomerase II large subunit	Metallo-beta-lactamase superfamily	Metallo-beta-lactamase
	2781	lcl|CP080624.1_cds_UEN99419.1_2643 [locus_tag=A9R16_013470] [protein=hypothetical protein] [protein_id=UEN99419.1] [location=complement(2840864..2841949)]	#N/A	#N/A	#N/A
[truncated: 348 more rows]

## Sheet: Table S6
Table S6 The phylogenetically most related phage to the target prophages and their classification at the level of family and genus
[truncated: 86 more rows]

## Sheet: Table S7
Table S7 The 23 GIs fragments predicted in the Acidiferrobacter thiooxydans ZJ genome
[truncated: 428 more rows]
